# Supplementary material for: Biogeography and molecular diversity of coral symbionts in the genus Symbiodinium around the Arabian Peninsula
Source: J Biogeogr. 2017 Jan 2;44(3):674–86. doi: 10.1111/jbi.12913 (PMC5324606; doi:10.1111/jbi.12913)
Supplement: Supplementary file 1 — Appendix S1 Sample overview. [file JBI-44-674-s001.xlsx]

## Sheet: samples collection (S1)
Appendix S1	Overview over collection sites and coral samples around the Arabian Peninsula
Site number	Region	Reef	Sample	Date of collection	Genus	GPS	Depth	sequencing platform
1	Red Sea	Yanbu Ayona	YBb_001	25.01.2014	Xenia	24°03'16.50"N 37°51'34.70"E	16-8m	454
1	Red Sea	Yanbu Ayona	YBb_002	25.01.2014	Xenia	24°03'16.50"N 37°51'34.70"E	16-8m	454
1	Red Sea	Yanbu Ayona	YBb_003	25.01.2014	Seriatopora	24°03'16.50"N 37°51'34.70"E	16-8m	454
1	Red Sea	Yanbu Ayona	YBb_005	25.01.2014	Porites	24°03'16.50"N 37°51'34.70"E	16-8m	454
1	Red Sea	Yanbu Ayona	YBb_006	25.01.2014	Stylophora	24°03'16.50"N 37°51'34.70"E	16-8m	454
1	Red Sea	Yanbu Ayona	YBb_009	25.01.2014	Montipora	24°03'16.50"N 37°51'34.70"E	16-8m	454
1	Red Sea	Yanbu Ayona	YBb_010	25.01.2014	Gardineroseris	24°03'16.50"N 37°51'34.70"E	16-8m	454
1	Red Sea	Yanbu Ayona	YBb_011	25.01.2014	Pavona	24°03'16.50"N 37°51'34.70"E	16-8m	454
1	Red Sea	Yanbu Ayona	YBb_012	25.01.2014	Porites	24°03'16.50"N 37°51'34.70"E	16-8m	454
1	Red Sea	Yanbu Ayona	YBb_014	25.01.2014	Montastraea	24°03'16.50"N 37°51'34.70"E	16-8m	454
1	Red Sea	Yanbu Ayona	YBb_015	25.01.2014	Acropora	24°03'16.50"N 37°51'34.70"E	16-8m	454
1	Red Sea	Yanbu Ayona	YBb_016	25.01.2014	Pocillopora	24°03'16.50"N 37°51'34.70"E	16-8m	454
1	Red Sea	Yanbu Ayona	YBb_017	25.01.2014	Porites	24°03'16.50"N 37°51'34.70"E	16-8m	454
1	Red Sea	Yanbu Ayona	YBb_018	25.01.2014	Acropora	24°03'16.50"N 37°51'34.70"E	16-8m	454
1	Red Sea	Yanbu Ayona	YBb_019	25.01.2014	Stylophora	24°03'16.50"N 37°51'34.70"E	16-8m	454
1	Red Sea	Yanbu Ayona	YBb_020	25.01.2014	Astreopora	24°03'16.50"N 37°51'34.70"E	16-8m	454
1	Red Sea	Yanbu Ayona	YBb_021	25.01.2014	Pavona	24°03'16.50"N 37°51'34.70"E	8-3m	454
1	Red Sea	Yanbu Ayona	YBb_022	25.01.2014	Pocillopora	24°03'16.50"N 37°51'34.70"E	8-3m	454
1	Red Sea	Yanbu Ayona	YBb_023	25.01.2014	Acropora	24°03'16.50"N 37°51'34.70"E	8-3m	454
1	Red Sea	Yanbu Ayona	YBb_024	25.01.2014	Stephanocoenia	24°03'16.50"N 37°51'34.70"E	8-3m	454
1	Red Sea	Yanbu Ayona	YBb_026	25.01.2014	Seriatopora	24°03'16.50"N 37°51'34.70"E	8-3m	454
1	Red Sea	Yanbu Ayona	YBb_027	25.01.2014	Fungia	24°03'16.50"N 37°51'34.70"E	8-3m	454
1	Red Sea	Yanbu Ayona	YBb_028	25.01.2014	Pavona	24°03'16.50"N 37°51'34.70"E	8-3m	454
1	Red Sea	Yanbu Ayona	YBb_029	25.01.2014	Acropora	24°03'16.50"N 37°51'34.70"E	8-3m	454
1	Red Sea	Yanbu Ayona	YBb_030	25.01.2014	Porites	24°03'16.50"N 37°51'34.70"E	8-3m	454
1	Red Sea	Yanbu Ayona	YBb_032	25.01.2014	Echinopora	24°03'16.50"N 37°51'34.70"E	8-3m	454
1	Red Sea	Yanbu Ayona	YBb_033	25.01.2014	Acanthastrea	24°03'16.50"N 37°51'34.70"E	8-3m	454
1	Red Sea	Yanbu Ayona	YBb_035	25.01.2014	Acropora	24°03'16.50"N 37°51'34.70"E	8-3m	454
1	Red Sea	Yanbu Ayona	YBb_036	25.01.2014	Acropora	24°03'16.50"N 37°51'34.70"E	8-3m	454
1	Red Sea	Yanbu Ayona	YBb_037	25.01.2014	Acropora	24°03'16.50"N 37°51'34.70"E	8-3m	454
1	Red Sea	Yanbu Ayona	YBb_038	25.01.2014	Pocillopora	24°03'16.50"N 37°51'34.70"E	8-3m	454
1	Red Sea	Yanbu Ayona	YBb_040	25.01.2014	Acropora	24°03'16.50"N 37°51'34.70"E	8-3m	454
1	Red Sea	Yanbu Ayona	YBb_043	25.01.2014	Pavona	24°03'16.50"N 37°51'34.70"E	8-3m	454
1	Red Sea	Yanbu Ayona	YBb_045	25.01.2014	Favia	24°03'16.50"N 37°51'34.70"E	8-3m	454
1	Red Sea	Yanbu Ayona	YBb_046	25.01.2014	Cyphastrea	24°03'16.50"N 37°51'34.70"E	8-3m	454
1	Red Sea	Yanbu Ayona	YBb_047	25.01.2014	Fungia	24°03'16.50"N 37°51'34.70"E	8-3m	454
2	Red Sea	Yanbu 23	YBa_001	25.01.2014	Seriatopora	24°11'19.60"N 37°39'45.00"E	16-8m	454
2	Red Sea	Yanbu 23	YBa_002	25.01.2014	Porites	24°11'19.60"N 37°39'45.00"E	16-8m	454
2	Red Sea	Yanbu 23	YBa_003	25.01.2014	Xenia	24°11'19.60"N 37°39'45.00"E	16-8m	454
2	Red Sea	Yanbu 23	YBa_005	25.01.2014	Stylophora	24°11'19.60"N 37°39'45.00"E	16-8m	454
2	Red Sea	Yanbu 23	YBa_007	25.01.2014	Pocillopora	24°11'19.60"N 37°39'45.00"E	16-8m	454
2	Red Sea	Yanbu 23	YBa_008	25.01.2014	Montipora	24°11'19.60"N 37°39'45.00"E	16-8m	454
2	Red Sea	Yanbu 23	YBa_009	25.01.2014	Goniastrea	24°11'19.60"N 37°39'45.00"E	16-8m	454
2	Red Sea	Yanbu 23	YBa_011	25.01.2014	Pocillopora	24°11'19.60"N 37°39'45.00"E	16-8m	454
2	Red Sea	Yanbu 23	YBa_012	25.01.2014	Stylophora	24°11'19.60"N 37°39'45.00"E	16-8m	454
2	Red Sea	Yanbu 23	YBa_013	25.01.2014	Acropora	24°11'19.60"N 37°39'45.00"E	16-8m	454
2	Red Sea	Yanbu 23	YBa_014	25.01.2014	Acropora	24°11'19.60"N 37°39'45.00"E	16-8m	454
2	Red Sea	Yanbu 23	YBa_016	25.01.2014	Montipora	24°11'19.60"N 37°39'45.00"E	16-8m	454
2	Red Sea	Yanbu 23	YBa_017	25.01.2014	Montipora	24°11'19.60"N 37°39'45.00"E	16-8m	454
2	Red Sea	Yanbu 23	YBa_018	25.01.2014	Porites	24°11'19.60"N 37°39'45.00"E	8-3m	454
2	Red Sea	Yanbu 23	YBa_019	25.01.2014	Pocillopora	24°11'19.60"N 37°39'45.00"E	8-3m	454
2	Red Sea	Yanbu 23	YBa_020	25.01.2014	Stylophora	24°11'19.60"N 37°39'45.00"E	8-3m	454
2	Red Sea	Yanbu 23	YBa_021	25.01.2014	Montipora	24°11'19.60"N 37°39'45.00"E	8-3m	454
2	Red Sea	Yanbu 23	YBa_022	25.01.2014	Pocillopora	24°11'19.60"N 37°39'45.00"E	8-3m	454
2	Red Sea	Yanbu 23	YBa_023	25.01.2014	Xenia	24°11'19.60"N 37°39'45.00"E	8-3m	454
2	Red Sea	Yanbu 23	YBa_025	25.01.2014	Acropora	24°11'19.60"N 37°39'45.00"E	8-3m	454
2	Red Sea	Yanbu 23	YBa_026	25.01.2014	Montipora	24°11'19.60"N 37°39'45.00"E	8-3m	454
2	Red Sea	Yanbu 23	YBa_027	25.01.2014	Pavona	24°11'19.60"N 37°39'45.00"E	8-3m	454
2	Red Sea	Yanbu 23	YBa_028	25.01.2014	Acropora	24°11'19.60"N 37°39'45.00"E	8-3m	454
2	Red Sea	Yanbu 23	YBa_029	25.01.2014	Porites	24°11'19.60"N 37°39'45.00"E	8-3m	454
2	Red Sea	Yanbu 23	YBa_030	25.01.2014	Acropora	24°11'19.60"N 37°39'45.00"E	8-3m	454
2	Red Sea	Yanbu 23	YBa_031	25.01.2014	Favia	24°11'19.60"N 37°39'45.00"E	8-3m	454
2	Red Sea	Yanbu 23	YBa_032	25.01.2014	Montipora	24°11'19.60"N 37°39'45.00"E	8-3m	454
2	Red Sea	Yanbu 23	YBa_033	25.01.2014	Leather Coral	24°11'19.60"N 37°39'45.00"E	8-3m	454
2	Red Sea	Yanbu 23	YBa_034	25.01.2014	Fungia	24°11'19.60"N 37°39'45.00"E	8-3m	454
2	Red Sea	Yanbu 23	YBa_035	25.01.2014	Astreopora	24°11'19.60"N 37°39'45.00"E	8-3m	454
2	Red Sea	Yanbu 23	YBa_036	25.01.2014	Goniastrea	24°11'19.60"N 37°39'45.00"E	8-3m	454
3	Red Sea	Shib Nazar	KAc_002	04.03.2014	Pocillopora	22°20'27.36"N 38°51'07.62"E	16-8m	454
3	Red Sea	Shib Nazar	KAc_003	04.03.2014	Xenia	22°20'27.36"N 38°51'07.62"E	16-8m	454
3	Red Sea	Shib Nazar	KAc_004	04.03.2014	Favia	22°20'27.36"N 38°51'07.62"E	16-8m	454
3	Red Sea	Shib Nazar	KAc_005	04.03.2014	Diploastrea	22°20'27.36"N 38°51'07.62"E	16-8m	454
3	Red Sea	Shib Nazar	KAc_006	04.03.2014	Pocillopora	22°20'27.36"N 38°51'07.62"E	16-8m	454
3	Red Sea	Shib Nazar	KAc_007	04.03.2014	Porites	22°20'27.36"N 38°51'07.62"E	16-8m	454
3	Red Sea	Shib Nazar	KAc_008	04.03.2014	Acropora	22°20'27.36"N 38°51'07.62"E	16-8m	454
3	Red Sea	Shib Nazar	KAc_009	04.03.2014	Acropora	22°20'27.36"N 38°51'07.62"E	16-8m	454
3	Red Sea	Shib Nazar	KAc_010	04.03.2014	Nephthea	22°20'27.36"N 38°51'07.62"E	16-8m	454
3	Red Sea	Shib Nazar	KAc_011	04.03.2014	Favites	22°20'27.36"N 38°51'07.62"E	16-8m	454
3	Red Sea	Shib Nazar	KAc_012	04.03.2014	Porites	22°20'27.36"N 38°51'07.62"E	16-8m	454
3	Red Sea	Shib Nazar	KAc_013	04.03.2014	Acropora	22°20'27.36"N 38°51'07.62"E	16-8m	454
3	Red Sea	Shib Nazar	KAc_014	04.03.2014	Gardineroseris	22°20'27.36"N 38°51'07.62"E	16-8m	454
3	Red Sea	Shib Nazar	KAc_015	04.03.2014	Pavona	22°20'27.36"N 38°51'07.62"E	16-8m	454
3	Red Sea	Shib Nazar	KAc_016	04.03.2014	Lobophytum	22°20'27.36"N 38°51'07.62"E	16-8m	454
3	Red Sea	Shib Nazar	KAc_017	04.03.2014	Coscinaraea	22°20'27.36"N 38°51'07.62"E	16-8m	454
3	Red Sea	Shib Nazar	KAc_018	04.03.2014	Diploastrea	22°20'27.36"N 38°51'07.62"E	16-8m	454
3	Red Sea	Shib Nazar	KAc_020	04.03.2014	Acropora	22°20'27.36"N 38°51'07.62"E	16-8m	454
3	Red Sea	Shib Nazar	KAc_021	04.03.2014	Pocillopora	22°20'27.36"N 38°51'07.62"E	16-8m	454
3	Red Sea	Shib Nazar	KAc_022	04.03.2014	Goniastrea	22°20'27.36"N 38°51'07.62"E	16-8m	454
3	Red Sea	Shib Nazar	KAc_023	04.03.2014	Acropora	22°20'27.36"N 38°51'07.62"E	16-8m	454
3	Red Sea	Shib Nazar	KAc_024	04.03.2014	Favia	22°20'27.36"N 38°51'07.62"E	16-8m	454
3	Red Sea	Shib Nazar	KAc_025	04.03.2014	Pocillopora	22°20'27.36"N 38°51'07.62"E	16-8m	454
3	Red Sea	Shib Nazar	KAc_026	04.03.2014	Pocillopora	22°20'27.36"N 38°51'07.62"E	8-3m	454
3	Red Sea	Shib Nazar	KAc_027	04.03.2014	Porites	22°20'27.36"N 38°51'07.62"E	8-3m	454
3	Red Sea	Shib Nazar	KAc_029	04.03.2014	Xenia	22°20'27.36"N 38°51'07.62"E	8-3m	454
3	Red Sea	Shib Nazar	KAc_030	04.03.2014	Favia	22°20'27.36"N 38°51'07.62"E	8-3m	454
3	Red Sea	Shib Nazar	KAc_031	04.03.2014	Acropora	22°20'27.36"N 38°51'07.62"E	8-3m	454
3	Red Sea	Shib Nazar	KAc_034	04.03.2014	Echinopora	22°20'27.36"N 38°51'07.62"E	8-3m	454
3	Red Sea	Shib Nazar	KAc_035	04.03.2014	Acropora	22°20'27.36"N 38°51'07.62"E	8-3m	454
3	Red Sea	Shib Nazar	KAc_036	04.03.2014	Gardineroseris	22°20'27.36"N 38°51'07.62"E	8-3m	454
3	Red Sea	Shib Nazar	KAc_037	04.03.2014	Pocillopora	22°20'27.36"N 38°51'07.62"E	8-3m	454
3	Red Sea	Shib Nazar	KAc_038	04.03.2014	Pocillopora	22°20'27.36"N 38°51'07.62"E	8-3m	454
3	Red Sea	Shib Nazar	KAc_040	04.03.2014	Echinopora	22°20'27.36"N 38°51'07.62"E	8-3m	454
3	Red Sea	Shib Nazar	KAc_042	04.03.2014	Leptoria	22°20'27.36"N 38°51'07.62"E	8-3m	454
3	Red Sea	Shib Nazar	KAc_043	04.03.2014	Acropora	22°20'27.36"N 38°51'07.62"E	8-3m	454
3	Red Sea	Shib Nazar	KAc_044	04.03.2014	Pocillopora	22°20'27.36"N 38°51'07.62"E	8-3m	454
3	Red Sea	Shib Nazar	KAc_045	04.03.2014	Stylophora	22°20'27.36"N 38°51'07.62"E	8-3m	454
3	Red Sea	Shib Nazar	KAc_046	04.03.2014	Xenia	22°20'27.36"N 38°51'07.62"E	8-3m	454
3	Red Sea	Shib Nazar	KAc_047	04.03.2014	Stylophora	22°20'27.36"N 38°51'07.62"E	8-3m	454
3	Red Sea	Shib Nazar	KAc_048	04.03.2014	Stylophora	22°20'27.36"N 38°51'07.62"E	8-3m	454
3	Red Sea	Shib Nazar	KAc_049	04.03.2014	Pocillopora	22°20'27.36"N 38°51'07.62"E	8-3m	454
3	Red Sea	Shib Nazar	KAc_050	04.03.2014	Acropora	22°20'27.36"N 38°51'07.62"E	8-3m	454
4	Red Sea	Al Fahal	KAa_001	03.02.2014	Acropora	22°15'06.00"N 38°57'23.16"E	14-8m	454
4	Red Sea	Al Fahal	KAa_002	03.02.2014	Xenia	22°15'06.00"N 38°57'23.16"E	14-8m	454
4	Red Sea	Al Fahal	KAa_003	03.02.2014	Tubinaria	22°15'06.00"N 38°57'23.16"E	14-8m	454
4	Red Sea	Al Fahal	KAa_005	03.02.2014	Lobophytum	22°15'06.00"N 38°57'23.16"E	14-8m	454
4	Red Sea	Al Fahal	KAa_006	03.02.2014	Pocillopora	22°15'06.00"N 38°57'23.16"E	14-8m	454
4	Red Sea	Al Fahal	KAa_007	03.02.2014	Porites	22°15'06.00"N 38°57'23.16"E	14-8m	454
4	Red Sea	Al Fahal	KAa_008	03.02.2014	Diploastrea	22°15'06.00"N 38°57'23.16"E	14-8m	454
4	Red Sea	Al Fahal	KAa_010	03.02.2014	Pocillopora	22°15'06.00"N 38°57'23.16"E	14-8m	454
4	Red Sea	Al Fahal	KAa_011	03.02.2014	Favia	22°15'06.00"N 38°57'23.16"E	14-8m	454
4	Red Sea	Al Fahal	KAa_012	03.02.2014	Xenia	22°15'06.00"N 38°57'23.16"E	14-8m	454
4	Red Sea	Al Fahal	KAa_013	03.02.2014	Pocillopora	22°15'06.00"N 38°57'23.16"E	14-8m	454
4	Red Sea	Al Fahal	KAa_014	03.02.2014	Porites	22°15'06.00"N 38°57'23.16"E	14-8m	454
4	Red Sea	Al Fahal	KAa_015	03.02.2014	Sinularia	22°15'06.00"N 38°57'23.16"E	14-8m	454
4	Red Sea	Al Fahal	KAa_016	03.02.2014	Acropora	22°15'06.00"N 38°57'23.16"E	14-8m	454
4	Red Sea	Al Fahal	KAa_020	03.02.2014	Acropora	22°15'06.00"N 38°57'23.16"E	14-8m	454
4	Red Sea	Al Fahal	KAa_021	03.02.2014	Pocillopora	22°15'06.00"N 38°57'23.16"E	14-8m	454
4	Red Sea	Al Fahal	KAa_022	03.02.2014	Xenia	22°15'06.00"N 38°57'23.16"E	14-8m	454
4	Red Sea	Al Fahal	KAa_024	03.02.2014	Gardineroseris	22°15'06.00"N 38°57'23.16"E	14-8m	454
4	Red Sea	Al Fahal	KAa_025	03.02.2014	Pocillopora	22°15'06.00"N 38°57'23.16"E	14-8m	454
4	Red Sea	Al Fahal	KAa_026	03.02.2014	Acropora	22°15'06.00"N 38°57'23.16"E	8-3m	454
4	Red Sea	Al Fahal	KAa_028	03.02.2014	Porites	22°15'06.00"N 38°57'23.16"E	8-3m	454
4	Red Sea	Al Fahal	KAa_029	03.02.2014	Pocillopora	22°15'06.00"N 38°57'23.16"E	8-3m	454
4	Red Sea	Al Fahal	KAa_030	03.02.2014	Astreopora	22°15'06.00"N 38°57'23.16"E	8-3m	454
4	Red Sea	Al Fahal	KAa_031	03.02.2014	Porites	22°15'06.00"N 38°57'23.16"E	8-3m	454
4	Red Sea	Al Fahal	KAa_032	03.02.2014	Fungia	22°15'06.00"N 38°57'23.16"E	8-3m	454
4	Red Sea	Al Fahal	KAa_033	03.02.2014	Diploastrea	22°15'06.00"N 38°57'23.16"E	8-3m	454
4	Red Sea	Al Fahal	KAa_034	03.02.2014	Porites	22°15'06.00"N 38°57'23.16"E	8-3m	454
4	Red Sea	Al Fahal	KAa_035	03.02.2014	Coscinaraea	22°15'06.00"N 38°57'23.16"E	8-3m	454
4	Red Sea	Al Fahal	KAa_036	03.02.2014	Xenia	22°15'06.00"N 38°57'23.16"E	8-3m	454
4	Red Sea	Al Fahal	KAa_037	03.02.2014	Acropora	22°15'06.00"N 38°57'23.16"E	8-3m	454
4	Red Sea	Al Fahal	KAa_039	03.02.2014	Gardineroseris	22°15'06.00"N 38°57'23.16"E	8-3m	454
4	Red Sea	Al Fahal	KAa_040	03.02.2014	Favites	22°15'06.00"N 38°57'23.16"E	8-3m	454
4	Red Sea	Al Fahal	KAa_041	03.02.2014	Acropora	22°15'06.00"N 38°57'23.16"E	8-3m	454
4	Red Sea	Al Fahal	KAa_042	03.02.2014	Pocillopora	22°15'06.00"N 38°57'23.16"E	8-3m	454
4	Red Sea	Al Fahal	KAa_043	03.02.2014	Porites	22°15'06.00"N 38°57'23.16"E	8-3m	454
4	Red Sea	Al Fahal	KAa_044	03.02.2014	Acropora	22°15'06.00"N 38°57'23.16"E	8-3m	454
4	Red Sea	Al Fahal	KAa_045	03.02.2014	Xenia	22°15'06.00"N 38°57'23.16"E	8-3m	454
4	Red Sea	Al Fahal	KAa_046	03.02.2014	Pocillopora	22°15'06.00"N 38°57'23.16"E	8-3m	454
4	Red Sea	Al Fahal	KAa_047	03.02.2014	Pocillopora	22°15'06.00"N 38°57'23.16"E	8-3m	454
4	Red Sea	Al Fahal	KAa_048	03.02.2014	Stylophora	22°15'06.00"N 38°57'23.16"E	8-3m	454
4	Red Sea	Al Fahal	KAa_049	03.02.2014	Platygyra	22°15'06.00"N 38°57'23.16"E	8-3m	454
4	Red Sea	Al Fahal	KAa_050	03.02.2014	Pocillopora	22°15'06.00"N 38°57'23.16"E	8-3m	454
5	Red Sea	Inner Fasr	KAb_001	03.02.2014	Xenia	22°13'58.44"N 39°01'45.60"E	17-8m	454
5	Red Sea	Inner Fasr	KAb_003	03.02.2014	Acropora	22°13'58.44"N 39°01'45.60"E	17-8m	454
5	Red Sea	Inner Fasr	KAb_004	03.02.2014	Stylophora	22°13'58.44"N 39°01'45.60"E	17-8m	454
5	Red Sea	Inner Fasr	KAb_006	03.02.2014	Pocillopora	22°13'58.44"N 39°01'45.60"E	17-8m	454
5	Red Sea	Inner Fasr	KAb_007	03.02.2014	Stylophora	22°13'58.44"N 39°01'45.60"E	17-8m	454
5	Red Sea	Inner Fasr	KAb_009	03.02.2014	Porites	22°13'58.44"N 39°01'45.60"E	17-8m	454
5	Red Sea	Inner Fasr	KAb_011	03.02.2014	Pavona	22°13'58.44"N 39°01'45.60"E	17-8m	454
5	Red Sea	Inner Fasr	KAb_012	03.02.2014	Seriatopora	22°13'58.44"N 39°01'45.60"E	17-8m	454
5	Red Sea	Inner Fasr	KAb_013	03.02.2014	Stylophora	22°13'58.44"N 39°01'45.60"E	17-8m	454
5	Red Sea	Inner Fasr	KAb_016	03.02.2014	Porites	22°13'58.44"N 39°01'45.60"E	17-8m	454
5	Red Sea	Inner Fasr	KAb_017	03.02.2014	Xenia	22°13'58.44"N 39°01'45.60"E	17-8m	454
5	Red Sea	Inner Fasr	KAb_018	03.02.2014	Acropora	22°13'58.44"N 39°01'45.60"E	17-8m	454
5	Red Sea	Inner Fasr	KAb_019	03.02.2014	Seriatopora	22°13'58.44"N 39°01'45.60"E	17-8m	454
5	Red Sea	Inner Fasr	KAb_020	03.02.2014	Mycedium	22°13'58.44"N 39°01'45.60"E	17-8m	454
5	Red Sea	Inner Fasr	KAb_021	03.02.2014	Galaxea	22°13'58.44"N 39°01'45.60"E	17-8m	454
5	Red Sea	Inner Fasr	KAb_023	03.02.2014	Stylophora	22°13'58.44"N 39°01'45.60"E	17-8m	454
5	Red Sea	Inner Fasr	KAb_024	03.02.2014	Pocillopora	22°13'58.44"N 39°01'45.60"E	17-8m	454
5	Red Sea	Inner Fasr	KAb_025	03.02.2014	Porites	22°13'58.44"N 39°01'45.60"E	17-8m	454
5	Red Sea	Inner Fasr	KAb_026	03.02.2014	Xenia	22°13'58.44"N 39°01'45.60"E	17-8m	454
5	Red Sea	Inner Fasr	KAb_028	03.02.2014	Astreopora	22°13'58.44"N 39°01'45.60"E	17-8m	454
5	Red Sea	Inner Fasr	KAb_030	03.02.2014	Goniastrea	22°13'58.44"N 39°01'45.60"E	17-8m	454
5	Red Sea	Inner Fasr	KAb_031	03.02.2014	Galaxea	22°13'58.44"N 39°01'45.60"E	17-8m	454
5	Red Sea	Inner Fasr	KAb_033	03.02.2014	Stylophora	22°13'58.44"N 39°01'45.60"E	17-8m	454
5	Red Sea	Inner Fasr	KAb_036	03.02.2014	Fungia	22°13'58.44"N 39°01'45.60"E	17-8m	454
5	Red Sea	Inner Fasr	KAb_037	03.02.2014	Xenia	22°13'58.44"N 39°01'45.60"E	17-8m	454
5	Red Sea	Inner Fasr	KAb_038	03.02.2014	Stylophora	22°13'58.44"N 39°01'45.60"E	17-8m	454
5	Red Sea	Inner Fasr	KAb_041	03.02.2014	Seriatopora	22°13'58.44"N 39°01'45.60"E	17-8m	454
5	Red Sea	Inner Fasr	KAb_043	03.02.2014	Acropora	22°13'58.44"N 39°01'45.60"E	17-8m	454
5	Red Sea	Inner Fasr	KAb_045	03.02.2014	Stylophora	22°13'58.44"N 39°01'45.60"E	17-8m	454
5	Red Sea	Inner Fasr	KAb_047	03.02.2014	Montipora	22°13'58.44"N 39°01'45.60"E	17-8m	454
5	Red Sea	Inner Fasr	KAb_050	03.02.2014	Acropora	22°13'58.44"N 39°01'45.60"E	17-8m	454
6	Red Sea	Abu lath shallow reef	ALb_001	28.01.2014	Porites	19°56'34.30"N 40°08'14.70"E	11-8m	454
6	Red Sea	Abu lath shallow reef	ALb_002	28.01.2014	Xenia	19°56'34.30"N 40°08'14.70"E	11-8m	454
6	Red Sea	Abu lath shallow reef	ALb_003	28.01.2014	Pocillopora	19°56'34.30"N 40°08'14.70"E	11-8m	454
6	Red Sea	Abu lath shallow reef	ALb_004	28.01.2014	Montipora	19°56'34.30"N 40°08'14.70"E	11-8m	454
6	Red Sea	Abu lath shallow reef	ALb_005	28.01.2014	Echinopora	19°56'34.30"N 40°08'14.70"E	11-8m	454
6	Red Sea	Abu lath shallow reef	ALb_006	28.01.2014	Lobophyllia	19°56'34.30"N 40°08'14.70"E	11-8m	454
6	Red Sea	Abu lath shallow reef	ALb_007	28.01.2014	Fungia	19°56'34.30"N 40°08'14.70"E	11-8m	454
6	Red Sea	Abu lath shallow reef	ALb_008	28.01.2014	Acropora	19°56'34.30"N 40°08'14.70"E	11-8m	454
6	Red Sea	Abu lath shallow reef	ALb_009	28.01.2014	Acropora	19°56'34.30"N 40°08'14.70"E	11-8m	454
6	Red Sea	Abu lath shallow reef	ALb_010	28.01.2014	Montipora	19°56'34.30"N 40°08'14.70"E	11-8m	454
6	Red Sea	Abu lath shallow reef	ALb_011	28.01.2014	Sarcophyton	19°56'34.30"N 40°08'14.70"E	11-8m	454
6	Red Sea	Abu lath shallow reef	ALb_012	28.01.2014	Favia	19°56'34.30"N 40°08'14.70"E	11-8m	454
6	Red Sea	Abu lath shallow reef	ALb_013	28.01.2014	Astreopora	19°56'34.30"N 40°08'14.70"E	11-8m	454
6	Red Sea	Abu lath shallow reef	ALb_014	28.01.2014	Acropora	19°56'34.30"N 40°08'14.70"E	11-8m	454
6	Red Sea	Abu lath shallow reef	ALb_015	28.01.2014	Pocillopora	19°56'34.30"N 40°08'14.70"E	11-8m	454
6	Red Sea	Abu lath shallow reef	ALb_016	28.01.2014	Montipora	19°56'34.30"N 40°08'14.70"E	11-8m	454
6	Red Sea	Abu lath shallow reef	ALb_017	28.01.2014	Acropora	19°56'34.30"N 40°08'14.70"E	11-8m	454
6	Red Sea	Abu lath shallow reef	ALb_019	28.01.2014	Sinularia	19°56'34.30"N 40°08'14.70"E	11-8m	454
6	Red Sea	Abu lath shallow reef	ALb_020	28.01.2014	Montipora	19°56'34.30"N 40°08'14.70"E	11-8m	454
6	Red Sea	Abu lath shallow reef	ALb_021	28.01.2014	Stylophora	19°56'34.30"N 40°08'14.70"E	11-8m	454
6	Red Sea	Abu lath shallow reef	ALb_022	28.01.2014	Stylophora	19°56'34.30"N 40°08'14.70"E	11-8m	454
6	Red Sea	Abu lath shallow reef	ALb_023	28.01.2014	Galaxea	19°56'34.30"N 40°08'14.70"E	11-8m	454
6	Red Sea	Abu lath shallow reef	ALb_027	28.01.2014	Pocillopora	19°56'34.30"N 40°08'14.70"E	8-3m	454
6	Red Sea	Abu lath shallow reef	ALb_028	28.01.2014	Acropora	19°56'34.30"N 40°08'14.70"E	8-3m	454
6	Red Sea	Abu lath shallow reef	ALb_029	28.01.2014	Acropora	19°56'34.30"N 40°08'14.70"E	8-3m	454
6	Red Sea	Abu lath shallow reef	ALb_030	28.01.2014	Montipora	19°56'34.30"N 40°08'14.70"E	8-3m	454
6	Red Sea	Abu lath shallow reef	ALb_032	28.01.2014	Montipora	19°56'34.30"N 40°08'14.70"E	8-3m	454
6	Red Sea	Abu lath shallow reef	ALb_033	28.01.2014	Montipora	19°56'34.30"N 40°08'14.70"E	8-3m	454
6	Red Sea	Abu lath shallow reef	ALb_035	28.01.2014	Tubinaria	19°56'34.30"N 40°08'14.70"E	8-3m	454
6	Red Sea	Abu lath shallow reef	ALb_036	28.01.2014	Tubinaria	19°56'34.30"N 40°08'14.70"E	8-3m	454
6	Red Sea	Abu lath shallow reef	ALb_037	28.01.2014	Favia	19°56'34.30"N 40°08'14.70"E	8-3m	454
6	Red Sea	Abu lath shallow reef	ALb_038	28.01.2014	Porites	19°56'34.30"N 40°08'14.70"E	8-3m	454
6	Red Sea	Abu lath shallow reef	ALb_039	28.01.2014	Echinophylia	19°56'34.30"N 40°08'14.70"E	8-3m	454
6	Red Sea	Abu lath shallow reef	ALb_040	28.01.2014	Pocillopora	19°56'34.30"N 40°08'14.70"E	8-3m	454
6	Red Sea	Abu lath shallow reef	ALb_041	28.01.2014	Porites	19°56'34.30"N 40°08'14.70"E	8-3m	454
6	Red Sea	Abu lath shallow reef	ALb_043	28.01.2014	Acropora	19°56'34.30"N 40°08'14.70"E	8-3m	454
6	Red Sea	Abu lath shallow reef	ALb_044	28.01.2014	Stylophora	19°56'34.30"N 40°08'14.70"E	8-3m	454
6	Red Sea	Abu lath shallow reef	ALb_045	28.01.2014	Pavona	19°56'34.30"N 40°08'14.70"E	8-3m	454
6	Red Sea	Abu lath shallow reef	ALb_046	28.01.2014	Acropora	19°56'34.30"N 40°08'14.70"E	8-3m	454
6	Red Sea	Abu lath shallow reef	ALb_047	28.01.2014	Stylophora	19°56'34.30"N 40°08'14.70"E	8-3m	454
7	Red Sea	Al lith South Reef	ALa_001	28.01.2014	Diploastrea	19°53'57.80"N 40°09'05.50"E	12-8m	454
7	Red Sea	Al lith South Reef	ALa_002	28.01.2014	Lobophytum	19°53'57.80"N 40°09'05.50"E	12-8m	454
7	Red Sea	Al lith South Reef	ALa_003	28.01.2014	Xenia	19°53'57.80"N 40°09'05.50"E	12-8m	454
7	Red Sea	Al lith South Reef	ALa_004	28.01.2014	Pocillopora	19°53'57.80"N 40°09'05.50"E	12-8m	454
7	Red Sea	Al lith South Reef	ALa_005	28.01.2014	Fungia	19°53'57.80"N 40°09'05.50"E	12-8m	454
7	Red Sea	Al lith South Reef	ALa_006	28.01.2014	Acropora	19°53'57.80"N 40°09'05.50"E	12-8m	454
7	Red Sea	Al lith South Reef	ALa_007	28.01.2014	Porites	19°53'57.80"N 40°09'05.50"E	12-8m	454
7	Red Sea	Al lith South Reef	ALa_009	28.01.2014	Astreopora	19°53'57.80"N 40°09'05.50"E	12-8m	454
7	Red Sea	Al lith South Reef	ALa_011	28.01.2014	Acropora	19°53'57.80"N 40°09'05.50"E	12-8m	454
7	Red Sea	Al lith South Reef	ALa_012	28.01.2014	Sinularia	19°53'57.80"N 40°09'05.50"E	12-8m	454
7	Red Sea	Al lith South Reef	ALa_013	28.01.2014	Symphyllia	19°53'57.80"N 40°09'05.50"E	12-8m	454
7	Red Sea	Al lith South Reef	ALa_014	28.01.2014	Acropora	19°53'57.80"N 40°09'05.50"E	12-8m	454
7	Red Sea	Al lith South Reef	ALa_015	28.01.2014	Favia	19°53'57.80"N 40°09'05.50"E	12-8m	454
7	Red Sea	Al lith South Reef	ALa_020	28.01.2014	Sarcophyton	19°53'57.80"N 40°09'05.50"E	12-8m	454
7	Red Sea	Al lith South Reef	ALa_022	28.01.2014	Pavona	19°53'57.80"N 40°09'05.50"E	12-8m	454
7	Red Sea	Al lith South Reef	ALa_023	28.01.2014	Acropora	19°53'57.80"N 40°09'05.50"E	12-8m	454
7	Red Sea	Al lith South Reef	ALa_024	28.01.2014	Stylophora	19°53'57.80"N 40°09'05.50"E	12-8m	454
7	Red Sea	Al lith South Reef	ALa_026	28.01.2014	Montipora	19°53'57.80"N 40°09'05.50"E	8-3m	454
7	Red Sea	Al lith South Reef	ALa_027	28.01.2014	Pocillopora	19°53'57.80"N 40°09'05.50"E	8-3m	454
7	Red Sea	Al lith South Reef	ALa_028	28.01.2014	Favia	19°53'57.80"N 40°09'05.50"E	8-3m	454
7	Red Sea	Al lith South Reef	ALa_029	28.01.2014	Xenia	19°53'57.80"N 40°09'05.50"E	8-3m	454
7	Red Sea	Al lith South Reef	ALa_030	28.01.2014	Favia	19°53'57.80"N 40°09'05.50"E	8-3m	454
7	Red Sea	Al lith South Reef	ALa_031	28.01.2014	Goniastrea	19°53'57.80"N 40°09'05.50"E	8-3m	454
7	Red Sea	Al lith South Reef	ALa_032	28.01.2014	Acropora	19°53'57.80"N 40°09'05.50"E	8-3m	454
7	Red Sea	Al lith South Reef	ALa_034	28.01.2014	Cyphastrea	19°53'57.80"N 40°09'05.50"E	8-3m	454
7	Red Sea	Al lith South Reef	ALa_035	28.01.2014	Pavona	19°53'57.80"N 40°09'05.50"E	8-3m	454
7	Red Sea	Al lith South Reef	ALa_037	28.01.2014	Acropora	19°53'57.80"N 40°09'05.50"E	8-3m	454
7	Red Sea	Al lith South Reef	ALa_038	28.01.2014	Cladocora	19°53'57.80"N 40°09'05.50"E	8-3m	454
7	Red Sea	Al lith South Reef	ALa_040	28.01.2014	Montipora	19°53'57.80"N 40°09'05.50"E	8-3m	454
7	Red Sea	Al lith South Reef	ALa_041	28.01.2014	Pocillopora	19°53'57.80"N 40°09'05.50"E	8-3m	454
7	Red Sea	Al lith South Reef	ALa_042	28.01.2014	Porites	19°53'57.80"N 40°09'05.50"E	8-3m	454
7	Red Sea	Al lith South Reef	ALa_044	28.01.2014	Stylophora	19°53'57.80"N 40°09'05.50"E	8-3m	454
7	Red Sea	Al lith South Reef	ALa_045	28.01.2014	Stylophora	19°53'57.80"N 40°09'05.50"E	8-3m	454
8	Sea of Oman	Bandar Al Khayran	OMc_001	28.05.2012	Acropora	23°31'01.19"N 58°45'30.83"E	8-6m	454
8	Sea of Oman	Bandar Al Khayran	OMc_002	28.05.2012	Pocillopora	23°31'01.19"N 58°45'30.83"E	8-6m	454
8	Sea of Oman	Bandar Al Khayran	OMc_003	28.05.2012	Acropora	23°31'01.19"N 58°45'30.83"E	8-6m	454
8	Sea of Oman	Bandar Al Khayran	OMc_004	28.05.2012	Acropora	23°31'01.19"N 58°45'30.83"E	8-6m	454
8	Sea of Oman	Bandar Al Khayran	OMc_005	28.05.2012	Leptastrea	23°31'01.19"N 58°45'30.83"E	8-6m	454
8	Sea of Oman	Bandar Al Khayran	OMc_006	28.05.2012	Psammocora	23°31'01.19"N 58°45'30.83"E	8-6m	454
8	Sea of Oman	Bandar Al Khayran	OMc_007	28.05.2012	Porites	23°31'01.19"N 58°45'30.83"E	8-6m	454
8	Sea of Oman	Bandar Al Khayran	OMc_008	28.05.2012	Acropora	23°31'01.19"N 58°45'30.83"E	8-6m	454
8	Sea of Oman	Bandar Al Khayran	OMc_009	28.05.2012	Acropora	23°31'01.19"N 58°45'30.83"E	8-6m	454
8	Sea of Oman	Bandar Al Khayran	OMc_010	28.05.2012	Porites	23°31'01.19"N 58°45'30.83"E	8-6m	454
8	Sea of Oman	Bandar Al Khayran	OMc_011	28.05.2012	Stylophora	23°31'01.19"N 58°45'30.83"E	8-6m	454
8	Sea of Oman	Bandar Al Khayran	OMc_012	28.05.2012	Platygyra	23°31'01.19"N 58°45'30.83"E	8-6m	454
8	Sea of Oman	Bandar Al Khayran	OMc_013	28.05.2012	Symphyllia	23°31'01.19"N 58°45'30.83"E	8-6m	454
8	Sea of Oman	Bandar Al Khayran	OMc_014	28.05.2012	Pavona	23°31'01.19"N 58°45'30.83"E	8-6m	454
8	Sea of Oman	Bandar Al Khayran	OMc_015	28.05.2012	Platygyra	23°31'01.19"N 58°45'30.83"E	8-6m	454
8	Sea of Oman	Bandar Al Khayran	OMc_016	28.05.2012	Cyphastrea	23°31'01.19"N 58°45'30.83"E	8-6m	454
8	Sea of Oman	Bandar Al Khayran	OMc_017	28.05.2012	Favites	23°31'01.19"N 58°45'30.83"E	8-6m	454
8	Sea of Oman	Bandar Al Khayran	OMc_018	28.05.2012	Pavona	23°31'01.19"N 58°45'30.83"E	8-6m	454
8	Sea of Oman	Bandar Al Khayran	OMc_019	28.05.2012	Favites	23°31'01.19"N 58°45'30.83"E	8-6m	454
8	Sea of Oman	Bandar Al Khayran	OMc_020	28.05.2012	Pavona	23°31'01.19"N 58°45'30.83"E	8-6m	454
8	Sea of Oman	Bandar Al Khayran	OMc_021	28.05.2012	Favia	23°31'01.19"N 58°45'30.83"E	8-6m	454
8	Sea of Oman	Bandar Al Khayran	OMc_022	28.05.2012	Psammocora	23°31'01.19"N 58°45'30.83"E	8-6m	454
8	Sea of Oman	Bandar Al Khayran	OMc_023	28.05.2012	Echinopora	23°31'01.19"N 58°45'30.83"E	8-6m	454
8	Sea of Oman	Bandar Al Khayran	OMc_024	28.05.2012	Hydnophora	23°31'01.19"N 58°45'30.83"E	8-6m	454
8	Sea of Oman	Bandar Al Khayran	OMc_025	28.05.2012	Goniastrea	23°31'01.19"N 58°45'30.83"E	8-6m	454
8	Sea of Oman	Bandar Al Khayran	OMc_026	28.05.2012	Favites	23°31'01.19"N 58°45'30.83"E	8-6m	454
8	Sea of Oman	Bandar Al Khayran	OMc_027	28.05.2012	Stylophora	23°31'01.19"N 58°45'30.83"E	8-6m	454
8	Sea of Oman	Bandar Al Khayran	OMc_028	28.05.2012	Montipora	23°31'01.19"N 58°45'30.83"E	8-6m	454
8	Sea of Oman	Bandar Al Khayran	OMc_029	28.05.2012	Montipora	23°31'01.19"N 58°45'30.83"E	8-6m	454
8	Sea of Oman	Bandar Al Khayran	OMc_030	28.05.2012	Goniopora	23°31'01.19"N 58°45'30.83"E	8-6m	454
8	Sea of Oman	Bandar Al Khayran	OMc_031	28.05.2012	Goniopora	23°31'01.19"N 58°45'30.83"E	8-6m	454
8	Sea of Oman	Bandar Al Khayran	OMc_032	28.05.2012	Echinopora	23°31'01.19"N 58°45'30.83"E	8-6m	454
8	Sea of Oman	Bandar Al Khayran	OMc_033	28.05.2012	Porites	23°31'01.19"N 58°45'30.83"E	8-6m	454
8	Sea of Oman	Bandar Al Khayran	OMc_034	28.05.2012	Leptastrea	23°31'01.19"N 58°45'30.83"E	8-6m	454
8	Sea of Oman	Bandar Al Khayran	OMc_035	28.05.2012	Psammocora	23°31'01.19"N 58°45'30.83"E	8-6m	454
8	Sea of Oman	Bandar Al Khayran	OMc_036	28.05.2012	Pocillopora	23°31'01.19"N 58°45'30.83"E	8-6m	454
8	Sea of Oman	Bandar Al Khayran	OMc_038	28.05.2012	Stylophora	23°31'01.19"N 58°45'30.83"E	8-6m	454
8	Sea of Oman	Bandar Al Khayran	OMc_039	28.05.2012	Symphyllia	23°31'01.19"N 58°45'30.83"E	8-6m	454
8	Sea of Oman	Bandar Al Khayran	OMc_040	28.05.2012	Acropora	23°31'01.19"N 58°45'30.83"E	8-6m	454
8	Sea of Oman	Bandar Al Khayran	OMc_041	28.05.2012	Cyphastrea	23°31'01.19"N 58°45'30.83"E	8-6m	454
8	Sea of Oman	Bandar Al Khayran	OMc_042	28.05.2012	Astreopora	23°31'01.19"N 58°45'30.83"E	8-6m	454
8	Sea of Oman	Bandar Al Khayran	OMc_043	28.05.2012	Stylophora	23°31'01.19"N 58°45'30.83"E	8-6m	454
8	Sea of Oman	Bandar Al Khayran	OMc_044	28.05.2012	Xenia	23°31'01.19"N 58°45'30.83"E	8-6m	454
8	Sea of Oman	Bandar Al Khayran	OMc_045	28.05.2012	Stylophora	23°31'01.19"N 58°45'30.83"E	8-6m	454
8	Sea of Oman	Bandar Al Khayran	OMc_047	28.05.2012	Favites	23°31'01.19"N 58°45'30.83"E	8-6m	454
8	Sea of Oman	Bandar Al Khayran	OMc_048	28.05.2012	Favites	23°31'01.19"N 58°45'30.83"E	8-6m	454
8	Sea of Oman	Bandar Al Khayran	OMc_049	28.05.2012	Favites	23°31'01.19"N 58°45'30.83"E	8-6m	454
8	Sea of Oman	Bandar Al Khayran	OMc_050	28.05.2012	Astreopora	23°31'01.19"N 58°45'30.83"E	8-6m	454
8	Sea of Oman	Bandar Al Khayran	OMc_051	28.05.2012	Montipora	23°31'01.19"N 58°45'30.83"E	8-6m	454
8	Sea of Oman	Bandar Al Khayran	OMc_052	28.05.2012	Xenia	23°31'01.19"N 58°45'30.83"E	8-6m	454
8	Sea of Oman	Bandar Al Khayran	OMc_053	28.05.2012	Montipora	23°31'01.19"N 58°45'30.83"E	8-6m	454
8	Sea of Oman	Bandar Al Khayran	OMc_054	28.05.2012	Xenia	23°31'01.19"N 58°45'30.83"E	8-6m	454
8	Sea of Oman	Bandar Al Khayran	OMc_055	28.05.2012	Favites	23°31'01.19"N 58°45'30.83"E	8-6m	454
8	Sea of Oman	Bandar Al Khayran	OMc_056	28.05.2012	Echinopora	23°31'01.19"N 58°45'30.83"E	8-6m	454
8	Sea of Oman	Bandar Al Khayran	OMc_058	28.05.2012	Astreopora	23°31'01.19"N 58°45'30.83"E	8-6m	454
8	Sea of Oman	Bandar Al Khayran	OMc_059	28.05.2012	Platygyra	23°31'01.19"N 58°45'30.83"E	8-6m	454
8	Sea of Oman	Bandar Al Khayran	OMc_061	28.05.2012	Echinopora	23°31'01.19"N 58°45'30.83"E	5-2m	454
8	Sea of Oman	Bandar Al Khayran	OMc_062	28.05.2012	Montipora	23°31'01.19"N 58°45'30.83"E	5-2m	454
8	Sea of Oman	Bandar Al Khayran	OMc_063	28.05.2012	Favites	23°31'01.19"N 58°45'30.83"E	5-2m	454
8	Sea of Oman	Bandar Al Khayran	OMc_065	28.05.2012	Stylophora	23°31'01.19"N 58°45'30.83"E	5-2m	454
8	Sea of Oman	Bandar Al Khayran	OMc_066	28.05.2012	Porites	23°31'01.19"N 58°45'30.83"E	5-2m	454
8	Sea of Oman	Bandar Al Khayran	OMc_067	28.05.2012	Leptastrea	23°31'01.19"N 58°45'30.83"E	5-2m	454
8	Sea of Oman	Bandar Al Khayran	OMc_068	28.05.2012	Coscinaraea	23°31'01.19"N 58°45'30.83"E	5-2m	454
8	Sea of Oman	Bandar Al Khayran	OMc_069	28.05.2012	Montipora	23°31'01.19"N 58°45'30.83"E	5-2m	454
8	Sea of Oman	Bandar Al Khayran	OMc_070	28.05.2012	Pavona	23°31'01.19"N 58°45'30.83"E	5-2m	454
8	Sea of Oman	Bandar Al Khayran	OMc_071	28.05.2012	Astreopora	23°31'01.19"N 58°45'30.83"E	5-2m	454
8	Sea of Oman	Bandar Al Khayran	OMc_073	28.05.2012	Favia	23°31'01.19"N 58°45'30.83"E	5-2m	454
8	Sea of Oman	Bandar Al Khayran	OMc_074	28.05.2012	Echinopora	23°31'01.19"N 58°45'30.83"E	5-2m	454
8	Sea of Oman	Bandar Al Khayran	OMc_075	28.05.2012	Goniastrea	23°31'01.19"N 58°45'30.83"E	5-2m	454
8	Sea of Oman	Bandar Al Khayran	OMc_077	28.05.2012	Symphyllia	23°31'01.19"N 58°45'30.83"E	5-2m	454
8	Sea of Oman	Bandar Al Khayran	OMc_078	28.05.2012	Psammocora	23°31'01.19"N 58°45'30.83"E	5-2m	454
8	Sea of Oman	Bandar Al Khayran	OMc_079	28.05.2012	Favia	23°31'01.19"N 58°45'30.83"E	5-2m	454
8	Sea of Oman	Bandar Al Khayran	OMc_080	28.05.2012	Acanthastrea	23°31'01.19"N 58°45'30.83"E	5-2m	454
8	Sea of Oman	Bandar Al Khayran	OMc_081	28.05.2012	Platygyra	23°31'01.19"N 58°45'30.83"E	5-2m	454
8	Sea of Oman	Bandar Al Khayran	OMc_084	28.05.2012	Cyphastrea	23°31'01.19"N 58°45'30.83"E	5-2m	454
8	Sea of Oman	Bandar Al Khayran	OMc_085	28.05.2012	Stylophora	23°31'01.19"N 58°45'30.83"E	5-2m	454
8	Sea of Oman	Bandar Al Khayran	OMc_086	28.05.2012	Psammocora	23°31'01.19"N 58°45'30.83"E	5-2m	454
8	Sea of Oman	Bandar Al Khayran	OMc_087	28.05.2012	Astreopora	23°31'01.19"N 58°45'30.83"E	5-2m	454
8	Sea of Oman	Bandar Al Khayran	OMc_088	28.05.2012	Xenia	23°31'01.19"N 58°45'30.83"E	5-2m	454
8	Sea of Oman	Bandar Al Khayran	OMc_089	28.05.2012	Pocillopora	23°31'01.19"N 58°45'30.83"E	5-2m	454
8	Sea of Oman	Bandar Al Khayran	OMc_090	28.05.2012	Cyphastrea	23°31'01.19"N 58°45'30.83"E	5-2m	454
8	Sea of Oman	Bandar Al Khayran	OMc_091	28.05.2012	Pocillopora	23°31'01.19"N 58°45'30.83"E	5-2m	454
8	Sea of Oman	Bandar Al Khayran	OMc_092	28.05.2012	Porites	23°31'01.19"N 58°45'30.83"E	5-2m	454
8	Sea of Oman	Bandar Al Khayran	OMc_093	28.05.2012	Pavona	23°31'01.19"N 58°45'30.83"E	5-2m	454
8	Sea of Oman	Bandar Al Khayran	OMc_094	28.05.2012	Montipora	23°31'01.19"N 58°45'30.83"E	5-2m	454
8	Sea of Oman	Bandar Al Khayran	OMc_095	28.05.2012	Stylophora	23°31'01.19"N 58°45'30.83"E	5-2m	454
8	Sea of Oman	Bandar Al Khayran	OMc_096	28.05.2012	Cyphastrea	23°31'01.19"N 58°45'30.83"E	5-2m	454
8	Sea of Oman	Bandar Al Khayran	OMc_097	28.05.2012	Platygyra	23°31'01.19"N 58°45'30.83"E	5-2m	454
8	Sea of Oman	Bandar Al Khayran	OMc_099	28.05.2012	Montipora	23°31'01.19"N 58°45'30.83"E	5-2m	454
8	Sea of Oman	Bandar Al Khayran	OMc_100	28.05.2012	Acropora	23°31'01.19"N 58°45'30.83"E	5-2m	454
9	Sea of Oman	Shiekh Al Sifah	OMd_001	29.05.2012	Sarcophyton	23°29'25.04"N 58°46'15.40"E	8-6m	454
9	Sea of Oman	Shiekh Al Sifah	OMd_002	29.05.2012	Sinularia	23°29'25.04"N 58°46'15.40"E	8-6m	454
9	Sea of Oman	Shiekh Al Sifah	OMd_004	29.05.2012	Porites	23°29'25.04"N 58°46'15.40"E	8-6m	454
9	Sea of Oman	Shiekh Al Sifah	OMd_005	29.05.2012	Favia	23°29'25.04"N 58°46'15.40"E	8-6m	454
9	Sea of Oman	Shiekh Al Sifah	OMd_006	29.05.2012	Leptastrea	23°29'25.04"N 58°46'15.40"E	8-6m	454
9	Sea of Oman	Shiekh Al Sifah	OMd_007	29.05.2012	Platygyra	23°29'25.04"N 58°46'15.40"E	8-6m	454
9	Sea of Oman	Shiekh Al Sifah	OMd_008	29.05.2012	Porites	23°29'25.04"N 58°46'15.40"E	8-6m	454
9	Sea of Oman	Shiekh Al Sifah	OMd_009	29.05.2012	Symphyllia	23°29'25.04"N 58°46'15.40"E	8-6m	454
9	Sea of Oman	Shiekh Al Sifah	OMd_010	29.05.2012	Favia	23°29'25.04"N 58°46'15.40"E	8-6m	454
9	Sea of Oman	Shiekh Al Sifah	OMd_011	29.05.2012	Montipora	23°29'25.04"N 58°46'15.40"E	8-6m	454
9	Sea of Oman	Shiekh Al Sifah	OMd_012	29.05.2012	Goniopora	23°29'25.04"N 58°46'15.40"E	8-6m	454
9	Sea of Oman	Shiekh Al Sifah	OMd_013	29.05.2012	Favia	23°29'25.04"N 58°46'15.40"E	8-6m	454
9	Sea of Oman	Shiekh Al Sifah	OMd_014	29.05.2012	Favia	23°29'25.04"N 58°46'15.40"E	8-6m	454
9	Sea of Oman	Shiekh Al Sifah	OMd_016	29.05.2012	Psammocora	23°29'25.04"N 58°46'15.40"E	8-6m	454
9	Sea of Oman	Shiekh Al Sifah	OMd_017	29.05.2012	Astreopora	23°29'25.04"N 58°46'15.40"E	8-6m	454
9	Sea of Oman	Shiekh Al Sifah	OMd_018	29.05.2012	Pavona	23°29'25.04"N 58°46'15.40"E	8-6m	454
9	Sea of Oman	Shiekh Al Sifah	OMd_019	29.05.2012	Favites	23°29'25.04"N 58°46'15.40"E	8-6m	454
9	Sea of Oman	Shiekh Al Sifah	OMd_020	29.05.2012	Echinophylia	23°29'25.04"N 58°46'15.40"E	8-6m	454
9	Sea of Oman	Shiekh Al Sifah	OMd_021	29.05.2012	Goniastrea	23°29'25.04"N 58°46'15.40"E	8-6m	454
9	Sea of Oman	Shiekh Al Sifah	OMd_022	29.05.2012	Sarcophyton	23°29'25.04"N 58°46'15.40"E	8-6m	454
9	Sea of Oman	Shiekh Al Sifah	OMd_023	29.05.2012	Sarcophyton	23°29'25.04"N 58°46'15.40"E	8-6m	454
9	Sea of Oman	Shiekh Al Sifah	OMd_024	29.05.2012	Echinophylia	23°29'25.04"N 58°46'15.40"E	8-6m	454
9	Sea of Oman	Shiekh Al Sifah	OMd_025	29.05.2012	Favites	23°29'25.04"N 58°46'15.40"E	8-6m	454
9	Sea of Oman	Shiekh Al Sifah	OMd_026	29.05.2012	Porites	23°29'25.04"N 58°46'15.40"E	8-6m	454
9	Sea of Oman	Shiekh Al Sifah	OMd_027	29.05.2012	Echinophylia	23°29'25.04"N 58°46'15.40"E	8-6m	454
9	Sea of Oman	Shiekh Al Sifah	OMd_028	29.05.2012	Leather Coral	23°29'25.04"N 58°46'15.40"E	8-6m	454
9	Sea of Oman	Shiekh Al Sifah	OMd_029	29.05.2012	Sarcophyton	23°29'25.04"N 58°46'15.40"E	8-6m	454
9	Sea of Oman	Shiekh Al Sifah	OMd_031	29.05.2012	Echinopora	23°29'25.04"N 58°46'15.40"E	8-6m	454
9	Sea of Oman	Shiekh Al Sifah	OMd_032	29.05.2012	Favia	23°29'25.04"N 58°46'15.40"E	8-6m	454
9	Sea of Oman	Shiekh Al Sifah	OMd_033	29.05.2012	Psammocora	23°29'25.04"N 58°46'15.40"E	8-6m	454
9	Sea of Oman	Shiekh Al Sifah	OMd_034	29.05.2012	Favia	23°29'25.04"N 58°46'15.40"E	8-6m	454
9	Sea of Oman	Shiekh Al Sifah	OMd_035	29.05.2012	Astreopora	23°29'25.04"N 58°46'15.40"E	8-6m	454
9	Sea of Oman	Shiekh Al Sifah	OMd_036	29.05.2012	Anemone	23°29'25.04"N 58°46'15.40"E	8-6m	454
9	Sea of Oman	Shiekh Al Sifah	OMd_037	29.05.2012	Pavona	23°29'25.04"N 58°46'15.40"E	8-6m	454
9	Sea of Oman	Shiekh Al Sifah	OMd_038	29.05.2012	Psammocora	23°29'25.04"N 58°46'15.40"E	8-6m	454
9	Sea of Oman	Shiekh Al Sifah	OMd_039	29.05.2012	Favia	23°29'25.04"N 58°46'15.40"E	8-6m	454
9	Sea of Oman	Shiekh Al Sifah	OMd_040	29.05.2012	Favia	23°29'25.04"N 58°46'15.40"E	8-6m	454
9	Sea of Oman	Shiekh Al Sifah	OMd_041	29.05.2012	Pavona	23°29'25.04"N 58°46'15.40"E	8-6m	454
9	Sea of Oman	Shiekh Al Sifah	OMd_042	29.05.2012	Platygyra	23°29'25.04"N 58°46'15.40"E	8-6m	454
9	Sea of Oman	Shiekh Al Sifah	OMd_043	29.05.2012	Pavona	23°29'25.04"N 58°46'15.40"E	8-6m	454
9	Sea of Oman	Shiekh Al Sifah	OMd_044	29.05.2012	Porites	23°29'25.04"N 58°46'15.40"E	8-6m	454
9	Sea of Oman	Shiekh Al Sifah	OMd_045	29.05.2012	Goniopora	23°29'25.04"N 58°46'15.40"E	8-6m	454
9	Sea of Oman	Shiekh Al Sifah	OMd_046	29.05.2012	Montipora	23°29'25.04"N 58°46'15.40"E	8-6m	454
9	Sea of Oman	Shiekh Al Sifah	OMd_047	29.05.2012	Cyphastrea	23°29'25.04"N 58°46'15.40"E	8-6m	454
9	Sea of Oman	Shiekh Al Sifah	OMd_048	29.05.2012	Pocillopora	23°29'25.04"N 58°46'15.40"E	8-6m	454
9	Sea of Oman	Shiekh Al Sifah	OMd_049	29.05.2012	Echinopora	23°29'25.04"N 58°46'15.40"E	8-6m	454
9	Sea of Oman	Shiekh Al Sifah	OMd_050	29.05.2012	Echinophylia	23°29'25.04"N 58°46'15.40"E	8-6m	454
9	Sea of Oman	Shiekh Al Sifah	OMd_053	29.05.2012	Pocillopora	23°29'25.04"N 58°46'15.40"E	8-6m	454
9	Sea of Oman	Shiekh Al Sifah	OMd_054	29.05.2012	Goniastrea	23°29'25.04"N 58°46'15.40"E	8-6m	454
9	Sea of Oman	Shiekh Al Sifah	OMd_055	29.05.2012	Goniastrea	23°29'25.04"N 58°46'15.40"E	8-6m	454
9	Sea of Oman	Shiekh Al Sifah	OMd_056	29.05.2012	Favia	23°29'25.04"N 58°46'15.40"E	8-6m	454
9	Sea of Oman	Shiekh Al Sifah	OMd_057	29.05.2012	Acropora	23°29'25.04"N 58°46'15.40"E	8-6m	454
9	Sea of Oman	Shiekh Al Sifah	OMd_058	29.05.2012	Galaxea	23°29'25.04"N 58°46'15.40"E	8-6m	454
9	Sea of Oman	Shiekh Al Sifah	OMd_059	29.05.2012	Tubinaria	23°29'25.04"N 58°46'15.40"E	8-6m	454
9	Sea of Oman	Shiekh Al Sifah	OMd_060	29.05.2012	Porites	23°29'25.04"N 58°46'15.40"E	6-3m	454
9	Sea of Oman	Shiekh Al Sifah	OMd_061	29.05.2012	Astreopora	23°29'25.04"N 58°46'15.40"E	6-3m	454
9	Sea of Oman	Shiekh Al Sifah	OMd_062	29.05.2012	Symphyllia	23°29'25.04"N 58°46'15.40"E	6-3m	454
9	Sea of Oman	Shiekh Al Sifah	OMd_063	29.05.2012	Porites	23°29'25.04"N 58°46'15.40"E	6-3m	454
9	Sea of Oman	Shiekh Al Sifah	OMd_064	29.05.2012	Acanthastrea	23°29'25.04"N 58°46'15.40"E	6-3m	454
9	Sea of Oman	Shiekh Al Sifah	OMd_065	29.05.2012	Cyphastrea	23°29'25.04"N 58°46'15.40"E	6-3m	454
9	Sea of Oman	Shiekh Al Sifah	OMd_066	29.05.2012	Goniopora	23°29'25.04"N 58°46'15.40"E	6-3m	454
9	Sea of Oman	Shiekh Al Sifah	OMd_067	29.05.2012	Goniopora	23°29'25.04"N 58°46'15.40"E	6-3m	454
9	Sea of Oman	Shiekh Al Sifah	OMd_068	29.05.2012	Pocillopora	23°29'25.04"N 58°46'15.40"E	6-3m	454
9	Sea of Oman	Shiekh Al Sifah	OMd_069	29.05.2012	Sarcophyton	23°29'25.04"N 58°46'15.40"E	6-3m	454
9	Sea of Oman	Shiekh Al Sifah	OMd_070	29.05.2012	Platygyra	23°29'25.04"N 58°46'15.40"E	6-3m	454
9	Sea of Oman	Shiekh Al Sifah	OMd_071	29.05.2012	Echinopora	23°29'25.04"N 58°46'15.40"E	6-3m	454
9	Sea of Oman	Shiekh Al Sifah	OMd_072	29.05.2012	Echinophylia	23°29'25.04"N 58°46'15.40"E	6-3m	454
9	Sea of Oman	Shiekh Al Sifah	OMd_073	29.05.2012	Platygyra	23°29'25.04"N 58°46'15.40"E	6-3m	454
9	Sea of Oman	Shiekh Al Sifah	OMd_074	29.05.2012	Favia	23°29'25.04"N 58°46'15.40"E	6-3m	454
9	Sea of Oman	Shiekh Al Sifah	OMd_075	29.05.2012	Goniopora	23°29'25.04"N 58°46'15.40"E	6-3m	454
9	Sea of Oman	Shiekh Al Sifah	OMd_079	29.05.2012	Porites	23°29'25.04"N 58°46'15.40"E	6-3m	454
9	Sea of Oman	Shiekh Al Sifah	OMd_081	29.05.2012	Pavona	23°29'25.04"N 58°46'15.40"E	6-3m	454
9	Sea of Oman	Shiekh Al Sifah	OMd_082	29.05.2012	Galaxea	23°29'25.04"N 58°46'15.40"E	6-3m	454
9	Sea of Oman	Shiekh Al Sifah	OMd_083	29.05.2012	Platygyra	23°29'25.04"N 58°46'15.40"E	6-3m	454
9	Sea of Oman	Shiekh Al Sifah	OMd_084	29.05.2012	Echinophylia	23°29'25.04"N 58°46'15.40"E	6-3m	454
9	Sea of Oman	Shiekh Al Sifah	OMd_085	29.05.2012	Echinopora	23°29'25.04"N 58°46'15.40"E	6-3m	454
9	Sea of Oman	Shiekh Al Sifah	OMd_086	29.05.2012	Favia	23°29'25.04"N 58°46'15.40"E	6-3m	454
9	Sea of Oman	Shiekh Al Sifah	OMd_087	29.05.2012	Porites	23°29'25.04"N 58°46'15.40"E	6-3m	454
9	Sea of Oman	Shiekh Al Sifah	OMd_088	29.05.2012	Pavona	23°29'25.04"N 58°46'15.40"E	6-3m	454
9	Sea of Oman	Shiekh Al Sifah	OMd_089	29.05.2012	Goniastrea	23°29'25.04"N 58°46'15.40"E	6-3m	454
9	Sea of Oman	Shiekh Al Sifah	OMd_090	29.05.2012	Favia	23°29'25.04"N 58°46'15.40"E	6-3m	454
9	Sea of Oman	Shiekh Al Sifah	OMd_091	29.05.2012	Sarcophyton	23°29'25.04"N 58°46'15.40"E	6-3m	454
9	Sea of Oman	Shiekh Al Sifah	OMd_092	29.05.2012	Tubinaria	23°29'25.04"N 58°46'15.40"E	6-3m	454
9	Sea of Oman	Shiekh Al Sifah	OMd_096	29.05.2012	Pocillopora	23°29'25.04"N 58°46'15.40"E	6-3m	454
9	Sea of Oman	Shiekh Al Sifah	OMd_098	29.05.2012	Acropora	23°29'25.04"N 58°46'15.40"E	6-3m	454
9	Sea of Oman	Shiekh Al Sifah	OMd_099	29.05.2012	Acropora	23°29'25.04"N 58°46'15.40"E	6-3m	454
9	Sea of Oman	Shiekh Al Sifah	OMd_100	29.05.2012	Acropora	23°29'25.04"N 58°46'15.40"E	6-3m	454
10	Sea of Oman	Fahal Island	OMa_001	27.08.2011	Porites	23°40'49.52"N 58°30'09.85"E	5-8m	454
10	Sea of Oman	Fahal Island	OMa_002	27.08.2011	Pocillopora	23°40'49.52"N 58°30'09.85"E	5-8m	454
10	Sea of Oman	Fahal Island	OMa_003	27.08.2011	Porites	23°40'49.52"N 58°30'09.85"E	5-8m	454
10	Sea of Oman	Fahal Island	OMa_004	27.08.2011	Leptastrea	23°40'49.52"N 58°30'09.85"E	5-8m	454
10	Sea of Oman	Fahal Island	OMa_005	27.08.2011	Galaxea	23°40'49.52"N 58°30'09.85"E	5-8m	454
10	Sea of Oman	Fahal Island	OMa_007	27.08.2011	Porites	23°40'49.52"N 58°30'09.85"E	5-8m	454
10	Sea of Oman	Fahal Island	OMa_009	27.08.2011	Leptastrea	23°40'49.52"N 58°30'09.85"E	5-8m	454
10	Sea of Oman	Fahal Island	OMa_010	27.08.2011	Montipora	23°40'49.52"N 58°30'09.85"E	5-8m	454
10	Sea of Oman	Fahal Island	OMa_011	27.08.2011	Porites	23°40'49.52"N 58°30'09.85"E	5-8m	454
10	Sea of Oman	Fahal Island	OMa_012	27.08.2011	Porites	23°40'49.52"N 58°30'09.85"E	5-8m	454
10	Sea of Oman	Fahal Island	OMa_013	27.08.2011	Leptastrea	23°40'49.52"N 58°30'09.85"E	5-8m	454
10	Sea of Oman	Fahal Island	OMa_014	27.08.2011	Porites	23°40'49.52"N 58°30'09.85"E	5-8m	454
10	Sea of Oman	Fahal Island	OMa_015	27.08.2011	Porites	23°40'49.52"N 58°30'09.85"E	5-8m	454
10	Sea of Oman	Fahal Island	OMa_016	27.08.2011	Platygyra	23°40'49.52"N 58°30'09.85"E	5-8m	454
10	Sea of Oman	Fahal Island	OMa_017	27.08.2011	Montipora	23°40'49.52"N 58°30'09.85"E	5-8m	454
10	Sea of Oman	Fahal Island	OMa_018	27.08.2011	Pocillopora	23°40'49.52"N 58°30'09.85"E	5-8m	454
10	Sea of Oman	Fahal Island	OMa_019	27.08.2011	Acropora	23°40'49.52"N 58°30'09.85"E	5-8m	454
10	Sea of Oman	Fahal Island	OMa_021	27.08.2011	Leptastrea	23°40'49.52"N 58°30'09.85"E	5-8m	454
10	Sea of Oman	Fahal Island	OMa_022	27.08.2011	Acropora	23°40'49.52"N 58°30'09.85"E	5-8m	454
10	Sea of Oman	Fahal Island	OMa_023	27.08.2011	Pavona	23°40'49.52"N 58°30'09.85"E	5-8m	454
10	Sea of Oman	Fahal Island	OMa_024	27.08.2011	Porites	23°40'49.52"N 58°30'09.85"E	5-8m	454
10	Sea of Oman	Fahal Island	OMa_025	27.08.2011	Porites	23°40'49.52"N 58°30'09.85"E	5-8m	454
10	Sea of Oman	Fahal Island	OMa_027	27.08.2011	Echinophylia	23°40'49.52"N 58°30'09.85"E	5-8m	454
10	Sea of Oman	Fahal Island	OMa_028	27.08.2011	Montipora	23°40'49.52"N 58°30'09.85"E	5-8m	454
10	Sea of Oman	Fahal Island	OMa_030	27.08.2011	Echinopora	23°40'49.52"N 58°30'09.85"E	5-8m	454
10	Sea of Oman	Fahal Island	OMa_031	27.08.2011	Pocillopora	23°40'49.52"N 58°30'09.85"E	5-8m	454
10	Sea of Oman	Fahal Island	OMa_032	27.08.2011	Acropora	23°40'49.52"N 58°30'09.85"E	5-8m	454
10	Sea of Oman	Fahal Island	OMa_033	27.08.2011	Stylophora	23°40'49.52"N 58°30'09.85"E	5-8m	454
10	Sea of Oman	Fahal Island	OMa_034	27.08.2011	Platygyra	23°40'49.52"N 58°30'09.85"E	5-8m	454
10	Sea of Oman	Fahal Island	OMa_035	27.08.2011	Symphyllia	23°40'49.52"N 58°30'09.85"E	5-8m	454
10	Sea of Oman	Fahal Island	OMa_036	27.08.2011	Montipora	23°40'49.52"N 58°30'09.85"E	5-8m	454
10	Sea of Oman	Fahal Island	OMa_038	27.08.2011	Anemone	23°40'49.52"N 58°30'09.85"E	5-8m	454
10	Sea of Oman	Fahal Island	OMa_039	27.08.2011	Acropora	23°40'49.52"N 58°30'09.85"E	5-8m	454
10	Sea of Oman	Fahal Island	OMa_040	27.08.2011	Goniopora	23°40'49.52"N 58°30'09.85"E	5-8m	454
10	Sea of Oman	Fahal Island	OMa_041	27.08.2011	Porites	23°40'57.67"N 58°30'06.32"E	4-11m	454
10	Sea of Oman	Fahal Island	OMa_042	27.08.2011	Acropora	23°40'57.67"N 58°30'06.32"E	4-11m	454
10	Sea of Oman	Fahal Island	OMa_043	27.08.2011	Psammocora	23°40'57.67"N 58°30'06.32"E	4-11m	454
10	Sea of Oman	Fahal Island	OMa_044	27.08.2011	Pocillopora	23°40'57.67"N 58°30'06.32"E	4-11m	454
10	Sea of Oman	Fahal Island	OMa_045	27.08.2011	Acropora	23°40'57.67"N 58°30'06.32"E	4-11m	454
10	Sea of Oman	Fahal Island	OMa_047	27.08.2011	Pocillopora	23°40'57.67"N 58°30'06.32"E	4-11m	454
10	Sea of Oman	Fahal Island	OMa_050	27.08.2011	Leptastrea	23°40'57.67"N 58°30'06.32"E	4-11m	454
10	Sea of Oman	Fahal Island	OMa_051	27.08.2011	Favites	23°40'57.67"N 58°30'06.32"E	4-11m	454
10	Sea of Oman	Fahal Island	OMa_053	27.08.2011	Leptastrea	23°40'57.67"N 58°30'06.32"E	4-11m	454
10	Sea of Oman	Fahal Island	OMa_055	27.08.2011	Leptastrea	23°40'57.67"N 58°30'06.32"E	4-11m	454
10	Sea of Oman	Fahal Island	OMa_056	27.08.2011	Montipora	23°40'57.67"N 58°30'06.32"E	4-11m	454
10	Sea of Oman	Fahal Island	OMa_059	27.08.2011	Pocillopora	23°40'57.67"N 58°30'06.32"E	4-11m	454
10	Sea of Oman	Fahal Island	OMa_060	27.08.2011	Stylocoeniella	23°40'57.67"N 58°30'06.32"E	4-11m	454
10	Sea of Oman	Fahal Island	OMa_061	27.08.2011	Leptastrea	23°40'57.67"N 58°30'06.32"E	4-11m	454
10	Sea of Oman	Fahal Island	OMa_062	27.08.2011	Psammocora	23°40'57.67"N 58°30'06.32"E	4-11m	454
10	Sea of Oman	Fahal Island	OMa_063	27.08.2011	Pocillopora	23°40'57.67"N 58°30'06.32"E	4-11m	454
10	Sea of Oman	Fahal Island	OMa_064	27.08.2011	Madracis	23°40'57.67"N 58°30'06.32"E	4-11m	454
10	Sea of Oman	Fahal Island	OMa_065	27.08.2011	Leptastrea	23°40'57.67"N 58°30'06.32"E	4-11m	454
10	Sea of Oman	Fahal Island	OMa_067	27.08.2011	Acropora	23°40'57.67"N 58°30'06.32"E	4-11m	454
10	Sea of Oman	Fahal Island	OMa_068	27.08.2011	Acropora	23°40'57.67"N 58°30'06.32"E	4-11m	454
10	Sea of Oman	Fahal Island	OMa_069	27.08.2011	Acropora	23°40'57.67"N 58°30'06.32"E	4-11m	454
10	Sea of Oman	Fahal Island	OMa_070	27.08.2011	Stylophora	23°40'57.67"N 58°30'06.32"E	4-11m	454
10	Sea of Oman	Fahal Island	OMa_071	27.08.2011	Palythoa	23°40'57.67"N 58°30'06.32"E	4-11m	454
10	Sea of Oman	Fahal Island	OMa_074	27.08.2011	Montipora	23°40'57.67"N 58°30'06.32"E	4-11m	454
10	Sea of Oman	Fahal Island	OMa_075	27.08.2011	Favites	23°40'57.67"N 58°30'06.32"E	4-11m	454
10	Sea of Oman	Fahal Island	OMa_076	27.08.2011	Montipora	23°40'57.67"N 58°30'06.32"E	4-11m	454
10	Sea of Oman	Fahal Island	OMa_077	27.08.2011	Porites	23°40'57.67"N 58°30'06.32"E	4-11m	454
10	Sea of Oman	Fahal Island	OMa_079	27.08.2011	Echinopora	23°40'57.67"N 58°30'06.32"E	4-11m	454
11	Sea of Oman	Daymaniyat 3 sisters	OMb_001	27.05.2012	Sarcophyton	23°51'45.38"N 58°06'18.85"E	15-10m	454
11	Sea of Oman	Daymaniyat 3 sisters	OMb_002	27.05.2012	Echinopora	23°51'45.38"N 58°06'18.85"E	15-10m	454
11	Sea of Oman	Daymaniyat 3 sisters	OMb_003	27.05.2012	Echinopora	23°51'45.38"N 58°06'18.85"E	15-10m	454
11	Sea of Oman	Daymaniyat 3 sisters	OMb_004	27.05.2012	Porites	23°51'45.38"N 58°06'18.85"E	15-10m	454
11	Sea of Oman	Daymaniyat 3 sisters	OMb_005	27.05.2012	Goniopora	23°51'45.38"N 58°06'18.85"E	15-10m	454
11	Sea of Oman	Daymaniyat 3 sisters	OMb_006	27.05.2012	Favites	23°51'45.38"N 58°06'18.85"E	15-10m	454
11	Sea of Oman	Daymaniyat 3 sisters	OMb_007	27.05.2012	Platygyra	23°51'45.38"N 58°06'18.85"E	15-10m	454
11	Sea of Oman	Daymaniyat 3 sisters	OMb_008	27.05.2012	Porites	23°51'45.38"N 58°06'18.85"E	15-10m	454
11	Sea of Oman	Daymaniyat 3 sisters	OMb_009	27.05.2012	Pocillopora	23°51'45.38"N 58°06'18.85"E	15-10m	454
11	Sea of Oman	Daymaniyat 3 sisters	OMb_010	27.05.2012	Favia	23°51'45.38"N 58°06'18.85"E	15-10m	454
11	Sea of Oman	Daymaniyat 3 sisters	OMb_011	27.05.2012	Acropora	23°51'45.38"N 58°06'18.85"E	15-10m	454
11	Sea of Oman	Daymaniyat 3 sisters	OMb_012	27.05.2012	Echinopora	23°51'45.38"N 58°06'18.85"E	15-10m	454
11	Sea of Oman	Daymaniyat 3 sisters	OMb_013	27.05.2012	Platygyra	23°51'45.38"N 58°06'18.85"E	15-10m	454
11	Sea of Oman	Daymaniyat 3 sisters	OMb_014	27.05.2012	Acropora	23°51'45.38"N 58°06'18.85"E	15-10m	454
11	Sea of Oman	Daymaniyat 3 sisters	OMb_016	27.05.2012	Pavona	23°51'45.38"N 58°06'18.85"E	15-10m	454
11	Sea of Oman	Daymaniyat 3 sisters	OMb_017	27.05.2012	Favia	23°51'45.38"N 58°06'18.85"E	15-10m	454
11	Sea of Oman	Daymaniyat 3 sisters	OMb_018	27.05.2012	Leptastrea	23°51'45.38"N 58°06'18.85"E	15-10m	454
11	Sea of Oman	Daymaniyat 3 sisters	OMb_019	27.05.2012	Cyphastrea	23°51'45.38"N 58°06'18.85"E	15-10m	454
11	Sea of Oman	Daymaniyat 3 sisters	OMb_020	27.05.2012	Pocillopora	23°51'45.38"N 58°06'18.85"E	15-10m	454
11	Sea of Oman	Daymaniyat 3 sisters	OMb_021	27.05.2012	Favia	23°51'45.38"N 58°06'18.85"E	15-10m	454
11	Sea of Oman	Daymaniyat 3 sisters	OMb_022	27.05.2012	Leather Coral	23°51'45.38"N 58°06'18.85"E	15-10m	454
11	Sea of Oman	Daymaniyat 3 sisters	OMb_023	27.05.2012	Goniastrea	23°51'45.38"N 58°06'18.85"E	15-10m	454
11	Sea of Oman	Daymaniyat 3 sisters	OMb_024	27.05.2012	Porites	23°51'45.38"N 58°06'18.85"E	15-10m	454
11	Sea of Oman	Daymaniyat 3 sisters	OMb_025	27.05.2012	Acropora	23°51'45.38"N 58°06'18.85"E	15-10m	454
11	Sea of Oman	Daymaniyat 3 sisters	OMb_026	27.05.2012	Acropora	23°51'45.38"N 58°06'18.85"E	15-10m	454
11	Sea of Oman	Daymaniyat 3 sisters	OMb_028	27.05.2012	Pocillopora	23°51'45.38"N 58°06'18.85"E	15-10m	454
11	Sea of Oman	Daymaniyat 3 sisters	OMb_029	27.05.2012	Symphyllia	23°51'45.38"N 58°06'18.85"E	15-10m	454
11	Sea of Oman	Daymaniyat 3 sisters	OMb_030	27.05.2012	Pocillopora	23°51'45.38"N 58°06'18.85"E	15-10m	454
11	Sea of Oman	Daymaniyat 3 sisters	OMb_031	27.05.2012	Favia	23°51'45.38"N 58°06'18.85"E	15-10m	454
11	Sea of Oman	Daymaniyat 3 sisters	OMb_032	27.05.2012	Echinopora	23°51'45.38"N 58°06'18.85"E	15-10m	454
11	Sea of Oman	Daymaniyat 3 sisters	OMb_033	27.05.2012	Lobophyllia	23°51'45.38"N 58°06'18.85"E	15-10m	454
11	Sea of Oman	Daymaniyat 3 sisters	OMb_034	27.05.2012	Montipora	23°51'45.38"N 58°06'18.85"E	15-10m	454
11	Sea of Oman	Daymaniyat 3 sisters	OMb_036	27.05.2012	Favites	23°51'45.38"N 58°06'18.85"E	15-10m	454
11	Sea of Oman	Daymaniyat 3 sisters	OMb_038	27.05.2012	Cyphastrea	23°51'45.38"N 58°06'18.85"E	15-10m	454
11	Sea of Oman	Daymaniyat 3 sisters	OMb_039	27.05.2012	Montipora	23°51'45.38"N 58°06'18.85"E	15-10m	454
12	Sea of Oman	Daymaniyat Legends	OMe_001	30.05.2012	Porites	23°51'30.74"N 58°06'23.42"E	14-10m	454
12	Sea of Oman	Daymaniyat Legends	OMe_002	30.05.2012	Acropora	23°51'30.74"N 58°06'23.42"E	14-10m	454
12	Sea of Oman	Daymaniyat Legends	OMe_004	30.05.2012	Montipora	23°51'30.74"N 58°06'23.42"E	14-10m	454
12	Sea of Oman	Daymaniyat Legends	OMe_005	30.05.2012	Goniopora	23°51'30.74"N 58°06'23.42"E	14-10m	454
12	Sea of Oman	Daymaniyat Legends	OMe_006	30.05.2012	Stylophora	23°51'30.74"N 58°06'23.42"E	14-10m	454
12	Sea of Oman	Daymaniyat Legends	OMe_007	30.05.2012	Leptastrea	23°51'30.74"N 58°06'23.42"E	14-10m	454
12	Sea of Oman	Daymaniyat Legends	OMe_008	30.05.2012	Pocillopora	23°51'30.74"N 58°06'23.42"E	14-10m	454
12	Sea of Oman	Daymaniyat Legends	OMe_009	30.05.2012	Platygyra	23°51'30.74"N 58°06'23.42"E	14-10m	454
12	Sea of Oman	Daymaniyat Legends	OMe_010	30.05.2012	Porites	23°51'30.74"N 58°06'23.42"E	14-10m	454
12	Sea of Oman	Daymaniyat Legends	OMe_011	30.05.2012	Psammocora	23°51'30.74"N 58°06'23.42"E	14-10m	454
12	Sea of Oman	Daymaniyat Legends	OMe_012	30.05.2012	Leptastrea	23°51'30.74"N 58°06'23.42"E	14-10m	454
12	Sea of Oman	Daymaniyat Legends	OMe_013	30.05.2012	Pocillopora	23°51'30.74"N 58°06'23.42"E	14-10m	454
12	Sea of Oman	Daymaniyat Legends	OMe_014	30.05.2012	Sarcophyton	23°51'30.74"N 58°06'23.42"E	14-10m	454
12	Sea of Oman	Daymaniyat Legends	OMe_015	30.05.2012	Stylophora	23°51'30.74"N 58°06'23.42"E	14-10m	454
12	Sea of Oman	Daymaniyat Legends	OMe_016	30.05.2012	Acropora	23°51'30.74"N 58°06'23.42"E	14-10m	454
12	Sea of Oman	Daymaniyat Legends	OMe_017	30.05.2012	Galaxea	23°51'30.74"N 58°06'23.42"E	14-10m	454
12	Sea of Oman	Daymaniyat Legends	OMe_018	30.05.2012	Stylophora	23°51'30.74"N 58°06'23.42"E	14-10m	454
12	Sea of Oman	Daymaniyat Legends	OMe_019	30.05.2012	Stylophora	23°51'30.74"N 58°06'23.42"E	14-10m	454
12	Sea of Oman	Daymaniyat Legends	OMe_020	30.05.2012	Pavona	23°51'30.74"N 58°06'23.42"E	14-10m	454
12	Sea of Oman	Daymaniyat Legends	OMe_021	30.05.2012	Leptoria	23°51'30.74"N 58°06'23.42"E	7-4m	454
12	Sea of Oman	Daymaniyat Legends	OMe_022	30.05.2012	Acropora	23°51'30.74"N 58°06'23.42"E	7-4m	454
12	Sea of Oman	Daymaniyat Legends	OMe_023	30.05.2012	Echinopora	23°51'30.74"N 58°06'23.42"E	7-4m	454
12	Sea of Oman	Daymaniyat Legends	OMe_024	30.05.2012	Platygyra	23°51'30.74"N 58°06'23.42"E	7-4m	454
12	Sea of Oman	Daymaniyat Legends	OMe_025	30.05.2012	Porites	23°51'30.74"N 58°06'23.42"E	7-4m	454
12	Sea of Oman	Daymaniyat Legends	OMe_026	30.05.2012	Favia	23°51'30.74"N 58°06'23.42"E	7-4m	454
12	Sea of Oman	Daymaniyat Legends	OMe_027	30.05.2012	Montipora	23°51'30.74"N 58°06'23.42"E	7-4m	454
12	Sea of Oman	Daymaniyat Legends	OMe_028	30.05.2012	Stylophora	23°51'30.74"N 58°06'23.42"E	7-4m	454
12	Sea of Oman	Daymaniyat Legends	OMe_029	30.05.2012	Pocillopora	23°51'30.74"N 58°06'23.42"E	7-4m	454
12	Sea of Oman	Daymaniyat Legends	OMe_030	30.05.2012	Hydnophora	23°51'30.74"N 58°06'23.42"E	7-4m	454
12	Sea of Oman	Daymaniyat Legends	OMe_031	30.05.2012	Porites	23°51'30.74"N 58°06'23.42"E	7-4m	454
12	Sea of Oman	Daymaniyat Legends	OMe_032	30.05.2012	Montipora	23°51'30.74"N 58°06'23.42"E	7-4m	454
12	Sea of Oman	Daymaniyat Legends	OMe_033	30.05.2012	Stylophora	23°51'30.74"N 58°06'23.42"E	7-4m	454
12	Sea of Oman	Daymaniyat Legends	OMe_034	30.05.2012	Acropora	23°51'30.74"N 58°06'23.42"E	7-4m	454
12	Sea of Oman	Daymaniyat Legends	OMe_035	30.05.2012	Montipora	23°51'30.74"N 58°06'23.42"E	7-4m	454
12	Sea of Oman	Daymaniyat Legends	OMe_038	30.05.2012	Montipora	23°51'30.74"N 58°06'23.42"E	7-4m	454
12	Sea of Oman	Daymaniyat Legends	OMe_040	30.05.2012	Porites	23°51'30.74"N 58°06'23.42"E	7-4m	454
13	Sea of Oman	Daymaniyat Noodle	OMb_041	27.05.2012	Porites	23°51'43.24"N 58°06'45.09"E	16-10m	454
13	Sea of Oman	Daymaniyat Noodle	OMb_042	27.05.2012	Pocillopora	23°51'43.24"N 58°06'45.09"E	16-10m	454
13	Sea of Oman	Daymaniyat Noodle	OMb_043	27.05.2012	Favia	23°51'43.24"N 58°06'45.09"E	16-10m	454
13	Sea of Oman	Daymaniyat Noodle	OMb_044	27.05.2012	Acropora	23°51'43.24"N 58°06'45.09"E	16-10m	454
13	Sea of Oman	Daymaniyat Noodle	OMb_045	27.05.2012	Montipora	23°51'43.24"N 58°06'45.09"E	16-10m	454
13	Sea of Oman	Daymaniyat Noodle	OMb_046	27.05.2012	Favites	23°51'43.24"N 58°06'45.09"E	16-10m	454
13	Sea of Oman	Daymaniyat Noodle	OMb_047	27.05.2012	Montipora	23°51'43.24"N 58°06'45.09"E	16-10m	454
13	Sea of Oman	Daymaniyat Noodle	OMb_048	27.05.2012	Pavona	23°51'43.24"N 58°06'45.09"E	16-10m	454
13	Sea of Oman	Daymaniyat Noodle	OMb_049	27.05.2012	Acropora	23°51'43.24"N 58°06'45.09"E	16-10m	454
13	Sea of Oman	Daymaniyat Noodle	OMb_050	27.05.2012	Goniopora	23°51'43.24"N 58°06'45.09"E	16-10m	454
13	Sea of Oman	Daymaniyat Noodle	OMb_051	27.05.2012	Goniopora	23°51'43.24"N 58°06'45.09"E	16-10m	454
13	Sea of Oman	Daymaniyat Noodle	OMb_052	27.05.2012	Pavona	23°51'43.24"N 58°06'45.09"E	16-10m	454
13	Sea of Oman	Daymaniyat Noodle	OMb_053	27.05.2012	Echinophylia	23°51'43.24"N 58°06'45.09"E	16-10m	454
13	Sea of Oman	Daymaniyat Noodle	OMb_054	27.05.2012	Goniopora	23°51'43.24"N 58°06'45.09"E	16-10m	454
13	Sea of Oman	Daymaniyat Noodle	OMb_055	27.05.2012	Favia	23°51'43.24"N 58°06'45.09"E	16-10m	454
13	Sea of Oman	Daymaniyat Noodle	OMb_056	27.05.2012	Porites	23°51'43.24"N 58°06'45.09"E	16-10m	454
13	Sea of Oman	Daymaniyat Noodle	OMb_057	27.05.2012	Platygyra	23°51'43.24"N 58°06'45.09"E	16-10m	454
13	Sea of Oman	Daymaniyat Noodle	OMb_058	27.05.2012	Pocillopora	23°51'43.24"N 58°06'45.09"E	16-10m	454
13	Sea of Oman	Daymaniyat Noodle	OMb_059	27.05.2012	Psammocora	23°51'43.24"N 58°06'45.09"E	16-10m	454
13	Sea of Oman	Daymaniyat Noodle	OMb_060	27.05.2012	Sarcophyton	23°51'43.24"N 58°06'45.09"E	16-10m	454
13	Sea of Oman	Daymaniyat Noodle	OMb_061	27.05.2012	Pavona	23°51'43.24"N 58°06'45.09"E	4-6m	454
13	Sea of Oman	Daymaniyat Noodle	OMb_062	27.05.2012	Acropora	23°51'43.24"N 58°06'45.09"E	4-6m	454
13	Sea of Oman	Daymaniyat Noodle	OMb_063	27.05.2012	Pocillopora	23°51'43.24"N 58°06'45.09"E	4-6m	454
13	Sea of Oman	Daymaniyat Noodle	OMb_064	27.05.2012	Platygyra	23°51'43.24"N 58°06'45.09"E	4-6m	454
13	Sea of Oman	Daymaniyat Noodle	OMb_065	27.05.2012	Porites	23°51'43.24"N 58°06'45.09"E	4-6m	454
13	Sea of Oman	Daymaniyat Noodle	OMb_066	27.05.2012	Pavona	23°51'43.24"N 58°06'45.09"E	4-6m	454
13	Sea of Oman	Daymaniyat Noodle	OMb_067	27.05.2012	Platygyra	23°51'43.24"N 58°06'45.09"E	4-6m	454
13	Sea of Oman	Daymaniyat Noodle	OMb_068	27.05.2012	Platygyra	23°51'43.24"N 58°06'45.09"E	4-6m	454
13	Sea of Oman	Daymaniyat Noodle	OMb_070	27.05.2012	Montipora	23°51'43.24"N 58°06'45.09"E	4-6m	454
13	Sea of Oman	Daymaniyat Noodle	OMb_071	27.05.2012	Pocillopora	23°51'43.24"N 58°06'45.09"E	4-6m	454
13	Sea of Oman	Daymaniyat Noodle	OMb_072	27.05.2012	Porites	23°51'43.24"N 58°06'45.09"E	4-6m	454
13	Sea of Oman	Daymaniyat Noodle	OMb_073	27.05.2012	Montipora	23°51'43.24"N 58°06'45.09"E	4-6m	454
13	Sea of Oman	Daymaniyat Noodle	OMb_074	27.05.2012	Favia	23°51'43.24"N 58°06'45.09"E	4-6m	454
13	Sea of Oman	Daymaniyat Noodle	OMb_075	27.05.2012	Pocillopora	23°51'43.24"N 58°06'45.09"E	4-6m	454
13	Sea of Oman	Daymaniyat Noodle	OMb_076	27.05.2012	Hydnophora	23°51'43.24"N 58°06'45.09"E	4-6m	454
13	Sea of Oman	Daymaniyat Noodle	OMb_077	27.05.2012	Acropora	23°51'43.24"N 58°06'45.09"E	4-6m	454
13	Sea of Oman	Daymaniyat Noodle	OMb_078	27.05.2012	Pocillopora	23°51'43.24"N 58°06'45.09"E	4-6m	454
13	Sea of Oman	Daymaniyat Noodle	OMb_079	27.05.2012	Montipora	23°51'43.24"N 58°06'45.09"E	4-6m	454
13	Sea of Oman	Daymaniyat Noodle	OMb_080	27.05.2012	Porites	23°51'43.24"N 58°06'45.09"E	4-6m	454
13	Sea of Oman	Daymaniyat Noodle	OMb_081	27.05.2012	Pocillopora	23°51'43.24"N 58°06'45.09"E	4-6m	454
13	Sea of Oman	Daymaniyat Noodle	OMb_082	27.05.2012	Montipora	23°51'43.24"N 58°06'45.09"E	4-6m	454
13	Sea of Oman	Daymaniyat Noodle	OMb_083	27.05.2012	Platygyra	23°51'43.24"N 58°06'45.09"E	4-6m	454
13	Sea of Oman	Daymaniyat Noodle	OMb_084	27.05.2012	Leptastrea	23°51'43.24"N 58°06'45.09"E	4-6m	454
13	Sea of Oman	Daymaniyat Noodle	OMb_085	27.05.2012	Acropora	23°51'43.24"N 58°06'45.09"E	4-6m	454
13	Sea of Oman	Daymaniyat Noodle	OMb_086	27.05.2012	Favites	23°51'43.24"N 58°06'45.09"E	4-6m	454
13	Sea of Oman	Daymaniyat Noodle	OMb_087	27.05.2012	Acropora	23°51'43.24"N 58°06'45.09"E	4-6m	454
13	Sea of Oman	Daymaniyat Noodle	OMb_088	27.05.2012	Hydnophora	23°51'43.24"N 58°06'45.09"E	4-6m	454
13	Sea of Oman	Daymaniyat Noodle	OMb_089	27.05.2012	Porites	23°51'43.24"N 58°06'45.09"E	4-6m	454
13	Sea of Oman	Daymaniyat Noodle	OMb_090	27.05.2012	Montipora	23°51'43.24"N 58°06'45.09"E	4-6m	454
13	Sea of Oman	Daymaniyat Noodle	OMb_091	27.05.2012	Favites	23°51'43.24"N 58°06'45.09"E	4-6m	454
13	Sea of Oman	Daymaniyat Noodle	OMb_092	27.05.2012	Favites	23°51'43.24"N 58°06'45.09"E	4-6m	454
13	Sea of Oman	Daymaniyat Noodle	OMb_094	27.05.2012	Acropora	23°51'43.24"N 58°06'45.09"E	4-6m	454
13	Sea of Oman	Daymaniyat Noodle	OMb_095	27.05.2012	Pocillopora	23°51'43.24"N 58°06'45.09"E	4-6m	454
13	Sea of Oman	Daymaniyat Noodle	OMb_096	27.05.2012	Porites	23°51'43.24"N 58°06'45.09"E	4-6m	454
13	Sea of Oman	Daymaniyat Noodle	OMb_097	27.05.2012	Cyphastrea	23°51'43.24"N 58°06'45.09"E	4-6m	454
13	Sea of Oman	Daymaniyat Noodle	OMb_098	27.05.2012	Favites	23°51'43.24"N 58°06'45.09"E	4-6m	454
13	Sea of Oman	Daymaniyat Noodle	OMb_099	27.05.2012	Hydnophora	23°51'43.24"N 58°06'45.09"E	4-6m	454
13	Sea of Oman	Daymaniyat Noodle	OMb_100	27.05.2012	Platygyra	23°51'43.24"N 58°06'45.09"E	4-6m	454
14	Sea of Oman	Al Aqah	ADd_001	20.09.2012	Favites	25°29'34.80"N 56°21'48.60"E	N/A	454
14	Sea of Oman	Al Aqah	ADd_003	20.09.2012	Leptastrea	25°29'34.80"N 56°21'48.60"E	N/A	454
14	Sea of Oman	Al Aqah	ADd_004	20.09.2012	Leptastrea	25°29'34.80"N 56°21'48.60"E	N/A	454
14	Sea of Oman	Al Aqah	ADd_005	20.09.2012	Porites	25°29'34.80"N 56°21'48.60"E	N/A	454
14	Sea of Oman	Al Aqah	ADd_006	20.09.2012	Platygyra	25°29'34.80"N 56°21'48.60"E	N/A	454
14	Sea of Oman	Al Aqah	ADd_007	20.09.2012	Favites	25°29'34.80"N 56°21'48.60"E	N/A	454
14	Sea of Oman	Al Aqah	ADd_008	20.09.2012	Porites	25°29'34.80"N 56°21'48.60"E	N/A	454
14	Sea of Oman	Al Aqah	ADd_009	20.09.2012	Pavona	25°29'34.80"N 56°21'48.60"E	N/A	454
14	Sea of Oman	Al Aqah	ADd_010	20.09.2012	Platygyra	25°29'34.80"N 56°21'48.60"E	N/A	454
14	Sea of Oman	Al Aqah	ADd_011	20.09.2012	Favia	25°29'34.80"N 56°21'48.60"E	N/A	454
14	Sea of Oman	Al Aqah	ADd_014	20.09.2012	Galaxea	25°29'34.80"N 56°21'48.60"E	N/A	454
14	Sea of Oman	Al Aqah	ADd_015	20.09.2012	Hydnophora	25°29'34.80"N 56°21'48.60"E	N/A	454
14	Sea of Oman	Al Aqah	ADd_016	20.09.2012	Favites	25°29'34.80"N 56°21'48.60"E	N/A	454
14	Sea of Oman	Al Aqah	ADd_017	20.09.2012	Favites	25°29'34.80"N 56°21'48.60"E	N/A	454
14	Sea of Oman	Al Aqah	ADd_018	20.09.2012	Psammocora	25°29'34.80"N 56°21'48.60"E	N/A	454
14	Sea of Oman	Al Aqah	ADd_019	20.09.2012	Acanthastrea	25°29'34.80"N 56°21'48.60"E	N/A	454
14	Sea of Oman	Al Aqah	ADd_020	20.09.2012	Pavona	25°29'34.80"N 56°21'48.60"E	N/A	454
14	Sea of Oman	Al Aqah	ADd_023	20.09.2012	Platygyra	25°29'34.80"N 56°21'48.60"E	N/A	454
14	Sea of Oman	Al Aqah	ADd_024	20.09.2012	Cyphastrea	25°29'34.80"N 56°21'48.60"E	N/A	454
14	Sea of Oman	Al Aqah	ADd_028	20.09.2012	Favia	25°29'34.80"N 56°21'48.60"E	N/A	454
14	Sea of Oman	Al Aqah	ADd_030	20.09.2012	Pavona	25°29'34.80"N 56°21'48.60"E	N/A	454
14	Sea of Oman	Al Aqah	ADd_031	20.09.2012	Goniastrea	25°29'34.80"N 56°21'48.60"E	N/A	454
14	Sea of Oman	Al Aqah	ADd_032	20.09.2012	Porites	25°29'34.80"N 56°21'48.60"E	N/A	454
14	Sea of Oman	Al Aqah	ADd_034	20.09.2012	Stylophora	25°29'34.80"N 56°21'48.60"E	N/A	454
14	Sea of Oman	Al Aqah	ADd_035	20.09.2012	Goniopora	25°29'34.80"N 56°21'48.60"E	N/A	454
14	Sea of Oman	Al Aqah	ADd_036	20.09.2012	Acanthastrea	25°29'34.80"N 56°21'48.60"E	N/A	454
14	Sea of Oman	Al Aqah	ADd_037	20.09.2012	Favia	25°29'34.80"N 56°21'48.60"E	N/A	454
14	Sea of Oman	Al Aqah	ADd_039	20.09.2012	Favia	25°29'34.80"N 56°21'48.60"E	N/A	454
14	Sea of Oman	Al Aqah	ADd_040	20.09.2012	Platygyra	25°29'34.80"N 56°21'48.60"E	N/A	454
14	Sea of Oman	Al Aqah	ADd_041	20.09.2012	Leptastrea	25°29'34.80"N 56°21'48.60"E	N/A	454
14	Sea of Oman	Al Aqah	ADd_042	20.09.2012	Favia	25°29'34.80"N 56°21'48.60"E	N/A	454
14	Sea of Oman	Al Aqah	ADd_044	20.09.2012	Porites	25°29'34.80"N 56°21'48.60"E	N/A	454
14	Sea of Oman	Al Aqah	ADd_047	20.09.2012	Acanthastrea	25°29'34.80"N 56°21'48.60"E	N/A	454
14	Sea of Oman	Al Aqah	ADd_049	20.09.2012	Porites	25°29'34.80"N 56°21'48.60"E	N/A	454
15	Sea of Oman	Dibba Rock	ADe_001	20.09.2012	Porites	25°36'11.07"N 56°20'54.61"E	N/A	454
15	Sea of Oman	Dibba Rock	ADe_002	20.09.2012	Favites	25°36'11.07"N 56°20'54.61"E	N/A	454
15	Sea of Oman	Dibba Rock	ADe_003	20.09.2012	Acropora	25°36'11.07"N 56°20'54.61"E	N/A	454
15	Sea of Oman	Dibba Rock	ADe_004	20.09.2012	Favia	25°36'11.07"N 56°20'54.61"E	N/A	454
15	Sea of Oman	Dibba Rock	ADe_005	20.09.2012	Platygyra	25°36'11.07"N 56°20'54.61"E	N/A	454
15	Sea of Oman	Dibba Rock	ADe_006	20.09.2012	Favites	25°36'11.07"N 56°20'54.61"E	N/A	454
15	Sea of Oman	Dibba Rock	ADe_007	20.09.2012	Porites	25°36'11.07"N 56°20'54.61"E	N/A	454
15	Sea of Oman	Dibba Rock	ADe_008	20.09.2012	Favia	25°36'11.07"N 56°20'54.61"E	N/A	454
15	Sea of Oman	Dibba Rock	ADe_010	20.09.2012	Goniastrea	25°36'11.07"N 56°20'54.61"E	N/A	454
15	Sea of Oman	Dibba Rock	ADe_011	20.09.2012	Cyphastrea	25°36'11.07"N 56°20'54.61"E	N/A	454
15	Sea of Oman	Dibba Rock	ADe_012	20.09.2012	Favites	25°36'11.07"N 56°20'54.61"E	N/A	454
15	Sea of Oman	Dibba Rock	ADe_013	20.09.2012	Acropora	25°36'11.07"N 56°20'54.61"E	N/A	454
15	Sea of Oman	Dibba Rock	ADe_014	20.09.2012	Pavona	25°36'11.07"N 56°20'54.61"E	N/A	454
15	Sea of Oman	Dibba Rock	ADe_015	20.09.2012	Pocillopora	25°36'11.07"N 56°20'54.61"E	N/A	454
15	Sea of Oman	Dibba Rock	ADe_016	20.09.2012	Acropora	25°36'11.07"N 56°20'54.61"E	N/A	454
15	Sea of Oman	Dibba Rock	ADe_017	20.09.2012	Porites	25°36'11.07"N 56°20'54.61"E	N/A	454
15	Sea of Oman	Dibba Rock	ADe_018	20.09.2012	Platygyra	25°36'11.07"N 56°20'54.61"E	N/A	454
15	Sea of Oman	Dibba Rock	ADe_019	20.09.2012	Porites	25°36'11.07"N 56°20'54.61"E	N/A	454
15	Sea of Oman	Dibba Rock	ADe_020	20.09.2012	Leptastrea	25°36'11.07"N 56°20'54.61"E	N/A	454
15	Sea of Oman	Dibba Rock	ADe_021	20.09.2012	Symphyllia	25°36'11.07"N 56°20'54.61"E	N/A	454
15	Sea of Oman	Dibba Rock	ADe_022	20.09.2012	Porites	25°36'11.07"N 56°20'54.61"E	N/A	454
15	Sea of Oman	Dibba Rock	ADe_023	20.09.2012	Porites	25°36'11.07"N 56°20'54.61"E	N/A	454
15	Sea of Oman	Dibba Rock	ADe_024	20.09.2012	Acropora	25°36'11.07"N 56°20'54.61"E	N/A	454
15	Sea of Oman	Dibba Rock	ADe_025	20.09.2012	Leptastrea	25°36'11.07"N 56°20'54.61"E	N/A	454
15	Sea of Oman	Dibba Rock	ADe_026	20.09.2012	Leptastrea	25°36'11.07"N 56°20'54.61"E	N/A	454
15	Sea of Oman	Dibba Rock	ADe_027	20.09.2012	Pocillopora	25°36'11.07"N 56°20'54.61"E	N/A	454
15	Sea of Oman	Dibba Rock	ADe_028	20.09.2012	Favites	25°36'11.07"N 56°20'54.61"E	N/A	454
15	Sea of Oman	Dibba Rock	ADe_029	20.09.2012	Pocillopora	25°36'11.07"N 56°20'54.61"E	N/A	454
15	Sea of Oman	Dibba Rock	ADe_030	20.09.2012	Acropora	25°36'11.07"N 56°20'54.61"E	N/A	454
15	Sea of Oman	Dibba Rock	ADe_031	20.09.2012	Pocillopora	25°36'11.07"N 56°20'54.61"E	N/A	454
15	Sea of Oman	Dibba Rock	ADe_033	20.09.2012	Goniopora	25°36'11.07"N 56°20'54.61"E	N/A	454
15	Sea of Oman	Dibba Rock	ADe_034	20.09.2012	Favites	25°36'11.07"N 56°20'54.61"E	N/A	454
15	Sea of Oman	Dibba Rock	ADe_035	20.09.2012	Platygyra	25°36'11.07"N 56°20'54.61"E	N/A	454
15	Sea of Oman	Dibba Rock	ADe_037	20.09.2012	Leptastrea	25°36'11.07"N 56°20'54.61"E	N/A	454
15	Sea of Oman	Dibba Rock	ADe_038	20.09.2012	Pocillopora	25°36'11.07"N 56°20'54.61"E	N/A	454
15	Sea of Oman	Dibba Rock	ADe_039	20.09.2012	Psammocora	25°36'11.07"N 56°20'54.61"E	N/A	454
15	Sea of Oman	Dibba Rock	ADe_040	20.09.2012	Leather Coral	25°36'11.07"N 56°20'54.61"E	N/A	454
16	Persian/Arabian Gulf	Ras Ghanada	ADc_001	19.09.2012	Favia	24°50'53.16"N 54°41'25.08"E	N/A	454
16	Persian/Arabian Gulf	Ras Ghanada	ADc_003	19.09.2012	Porites	24°50'53.16"N 54°41'25.08"E	N/A	454
16	Persian/Arabian Gulf	Ras Ghanada	ADc_004	19.09.2012	Cyphastrea	24°50'53.16"N 54°41'25.08"E	N/A	454
16	Persian/Arabian Gulf	Ras Ghanada	ADc_005	19.09.2012	Platygyra	24°50'53.16"N 54°41'25.08"E	N/A	454
16	Persian/Arabian Gulf	Ras Ghanada	ADc_007	19.09.2012	Cyphastrea	24°50'53.16"N 54°41'25.08"E	N/A	454
16	Persian/Arabian Gulf	Ras Ghanada	ADc_008	19.09.2012	Favites	24°50'53.16"N 54°41'25.08"E	N/A	454
16	Persian/Arabian Gulf	Ras Ghanada	ADc_010	19.09.2012	Favites	24°50'53.16"N 54°41'25.08"E	N/A	454
16	Persian/Arabian Gulf	Ras Ghanada	ADc_012	19.09.2012	Favia	24°50'53.16"N 54°41'25.08"E	N/A	454
16	Persian/Arabian Gulf	Ras Ghanada	ADc_013	19.09.2012	Cyphastrea	24°50'53.16"N 54°41'25.08"E	N/A	454
16	Persian/Arabian Gulf	Ras Ghanada	ADc_014	19.09.2012	Platygyra	24°50'53.16"N 54°41'25.08"E	N/A	454
16	Persian/Arabian Gulf	Ras Ghanada	ADc_016	19.09.2012	Porites	24°50'53.16"N 54°41'25.08"E	N/A	454
16	Persian/Arabian Gulf	Ras Ghanada	ADc_017	19.09.2012	Favia	24°50'53.16"N 54°41'25.08"E	N/A	454
16	Persian/Arabian Gulf	Ras Ghanada	ADc_018	19.09.2012	Cyphastrea	24°50'53.16"N 54°41'25.08"E	N/A	454
16	Persian/Arabian Gulf	Ras Ghanada	ADc_019	19.09.2012	Tubinaria	24°50'53.16"N 54°41'25.08"E	N/A	454
16	Persian/Arabian Gulf	Ras Ghanada	ADc_020	19.09.2012	Favia	24°50'53.16"N 54°41'25.08"E	N/A	454
16	Persian/Arabian Gulf	Ras Ghanada	ADc_021	19.09.2012	Favia	24°50'53.16"N 54°41'25.08"E	N/A	454
16	Persian/Arabian Gulf	Ras Ghanada	ADc_022	19.09.2012	Montipora	24°50'53.16"N 54°41'25.08"E	N/A	454
16	Persian/Arabian Gulf	Ras Ghanada	ADc_023	19.09.2012	Platygyra	24°50'53.16"N 54°41'25.08"E	N/A	454
16	Persian/Arabian Gulf	Ras Ghanada	ADc_027	19.09.2012	Favia	24°50'53.16"N 54°41'25.08"E	N/A	454
16	Persian/Arabian Gulf	Ras Ghanada	ADc_028	19.09.2012	Favia	24°50'53.16"N 54°41'25.08"E	N/A	454
16	Persian/Arabian Gulf	Ras Ghanada	ADc_030	19.09.2012	Favia	24°50'53.16"N 54°41'25.08"E	N/A	454
16	Persian/Arabian Gulf	Ras Ghanada	ADc_034	19.09.2012	Tubinaria	24°50'53.16"N 54°41'25.08"E	N/A	454
16	Persian/Arabian Gulf	Ras Ghanada	ADc_036	19.09.2012	Tubinaria	24°50'53.16"N 54°41'25.08"E	N/A	454
16	Persian/Arabian Gulf	Ras Ghanada	ADc_040	19.09.2012	Porites	24°50'53.16"N 54°41'25.08"E	N/A	454
16	Persian/Arabian Gulf	Ras Ghanada	ADc_041	19.09.2012	Cyphastrea	24°50'53.16"N 54°41'25.08"E	N/A	454
16	Persian/Arabian Gulf	Ras Ghanada	ADc_043	19.09.2012	Platygyra	24°50'53.16"N 54°41'25.08"E	N/A	454
17	Persian/Arabian Gulf	Saadiyat	ADa_001	17.09.2012	Porites	24°35'56.40"N 54°25'17.40"E	4-6m	454
17	Persian/Arabian Gulf	Saadiyat	ADa_002	17.09.2012	Platygyra	24°35'56.40"N 54°25'17.40"E	4-6m	454
17	Persian/Arabian Gulf	Saadiyat	ADa_003	17.09.2012	Favia	24°35'56.40"N 54°25'17.40"E	4-6m	454
17	Persian/Arabian Gulf	Saadiyat	ADa_004	17.09.2012	Favites	24°35'56.40"N 54°25'17.40"E	4-6m	454
17	Persian/Arabian Gulf	Saadiyat	ADa_005	17.09.2012	Porites	24°35'56.40"N 54°25'17.40"E	4-6m	454
17	Persian/Arabian Gulf	Saadiyat	ADa_006	17.09.2012	Platygyra	24°35'56.40"N 54°25'17.40"E	4-6m	454
17	Persian/Arabian Gulf	Saadiyat	ADa_007	17.09.2012	Cyphastrea	24°35'56.40"N 54°25'17.40"E	4-6m	454
17	Persian/Arabian Gulf	Saadiyat	ADa_008	17.09.2012	Favia	24°35'56.40"N 54°25'17.40"E	4-6m	454
17	Persian/Arabian Gulf	Saadiyat	ADa_010	17.09.2012	Acropora	24°35'56.40"N 54°25'17.40"E	4-6m	454
17	Persian/Arabian Gulf	Saadiyat	ADa_011	17.09.2012	Porites	24°35'56.40"N 54°25'17.40"E	4-6m	454
17	Persian/Arabian Gulf	Saadiyat	ADa_012	17.09.2012	Montipora	24°35'56.40"N 54°25'17.40"E	4-6m	454
17	Persian/Arabian Gulf	Saadiyat	ADa_013	17.09.2012	Cyphastrea	24°35'56.40"N 54°25'17.40"E	4-6m	454
17	Persian/Arabian Gulf	Saadiyat	ADa_014	17.09.2012	Acropora	24°35'56.40"N 54°25'17.40"E	4-6m	454
17	Persian/Arabian Gulf	Saadiyat	ADa_016	17.09.2012	Cyphastrea	24°35'56.40"N 54°25'17.40"E	4-6m	454
17	Persian/Arabian Gulf	Saadiyat	ADa_018	17.09.2012	Platygyra	24°35'56.40"N 54°25'17.40"E	4-6m	454
17	Persian/Arabian Gulf	Saadiyat	ADa_019	17.09.2012	Favia	24°35'56.40"N 54°25'17.40"E	4-6m	454
17	Persian/Arabian Gulf	Saadiyat	ADa_020	17.09.2012	Porites	24°35'56.40"N 54°25'17.40"E	4-6m	454
17	Persian/Arabian Gulf	Saadiyat	ADa_023	17.09.2012	Platygyra	24°35'56.40"N 54°25'17.40"E	4-6m	454
17	Persian/Arabian Gulf	Saadiyat	ADa_024	17.09.2012	Favites	24°35'56.40"N 54°25'17.40"E	4-6m	454
17	Persian/Arabian Gulf	Saadiyat	ADa_025	17.09.2012	Porites	24°35'56.40"N 54°25'17.40"E	4-6m	454
17	Persian/Arabian Gulf	Saadiyat	ADa_026	17.09.2012	Acropora	24°35'56.40"N 54°25'17.40"E	4-6m	454
17	Persian/Arabian Gulf	Saadiyat	ADa_027	17.09.2012	Madracis	24°35'56.40"N 54°25'17.40"E	4-6m	454
17	Persian/Arabian Gulf	Saadiyat	ADa_029	17.09.2012	Tubinaria	24°35'56.40"N 54°25'17.40"E	4-6m	454
17	Persian/Arabian Gulf	Saadiyat	ADa_032	17.09.2012	Leptoria	24°35'56.40"N 54°25'17.40"E	4-6m	454
17	Persian/Arabian Gulf	Saadiyat	ADa_034	17.09.2012	Cyphastrea	24°35'56.40"N 54°25'17.40"E	4-6m	454
17	Persian/Arabian Gulf	Saadiyat	ADa_036	17.09.2012	Cyphastrea	24°35'56.40"N 54°25'17.40"E	4-6m	454
17	Persian/Arabian Gulf	Saadiyat	ADa_037	17.09.2012	Favia	24°35'56.40"N 54°25'17.40"E	4-6m	454
17	Persian/Arabian Gulf	Saadiyat	ADa_038	17.09.2012	Acropora	24°35'56.40"N 54°25'17.40"E	4-6m	454
17	Persian/Arabian Gulf	Saadiyat	ADa_039	17.09.2012	Acropora	24°35'56.40"N 54°25'17.40"E	4-6m	454
17	Persian/Arabian Gulf	Saadiyat	ADa_040	17.09.2012	Tubinaria	24°35'56.40"N 54°25'17.40"E	4-6m	454
17	Persian/Arabian Gulf	Saadiyat	ADa_043	17.09.2012	Cyphastrea	24°35'56.40"N 54°25'17.40"E	4-6m	454
17	Persian/Arabian Gulf	Saadiyat	ADa_045	17.09.2012	Cyphastrea	24°35'56.40"N 54°25'17.40"E	4-6m	454
17	Persian/Arabian Gulf	Saadiyat	ADa_046	17.09.2012	Favites	24°35'56.40"N 54°25'17.40"E	4-6m	454
17	Persian/Arabian Gulf	Saadiyat	ADa_048	17.09.2012	Favia	24°35'56.40"N 54°25'17.40"E	4-6m	454
17	Persian/Arabian Gulf	Saadiyat	ADa_049	17.09.2012	Acropora	24°35'56.40"N 54°25'17.40"E	4-6m	454
17	Persian/Arabian Gulf	Saadiyat	ADa_050	17.09.2012	Montipora	24°35'56.40"N 54°25'17.40"E	4-6m	454
17	Persian/Arabian Gulf	Saadiyat	ADa_052	17.09.2012	Goniastrea	24°35'56.40"N 54°25'17.40"E	4-6m	454
17	Persian/Arabian Gulf	Saadiyat	ADa_053	17.09.2012	Porites	24°35'56.40"N 54°25'17.40"E	4-6m	454
17	Persian/Arabian Gulf	Saadiyat	ADa_054	17.09.2012	Acanthastrea	24°35'56.40"N 54°25'17.40"E	4-6m	454
17	Persian/Arabian Gulf	Saadiyat	ADa_055	17.09.2012	Favia	24°35'56.40"N 54°25'17.40"E	4-6m	454
17	Persian/Arabian Gulf	Saadiyat	ADa_059	17.09.2012	Leptoria	24°35'56.40"N 54°25'17.40"E	4-6m	454
17	Persian/Arabian Gulf	Saadiyat	ADa_060	17.09.2012	Cyphastrea	24°35'56.40"N 54°25'17.40"E	4-6m	454
18	Persian/Arabian Gulf	Al Yassat	ADb_001	18.09.2012	Porites	24°31'14.88"N 52°16'41.16"E	N/A	454
18	Persian/Arabian Gulf	Al Yassat	ADb_002	18.09.2012	Platygyra	24°31'14.88"N 52°16'41.16"E	N/A	454
18	Persian/Arabian Gulf	Al Yassat	ADb_003	18.09.2012	Platygyra	24°31'14.88"N 52°16'41.16"E	N/A	454
18	Persian/Arabian Gulf	Al Yassat	ADb_004	18.09.2012	Acropora	24°31'14.88"N 52°16'41.16"E	N/A	454
18	Persian/Arabian Gulf	Al Yassat	ADb_005	18.09.2012	Cyphastrea	24°31'14.88"N 52°16'41.16"E	N/A	454
18	Persian/Arabian Gulf	Al Yassat	ADb_006	18.09.2012	Acropora	24°31'14.88"N 52°16'41.16"E	N/A	454
18	Persian/Arabian Gulf	Al Yassat	ADb_007	18.09.2012	Porites	24°31'14.88"N 52°16'41.16"E	N/A	454
18	Persian/Arabian Gulf	Al Yassat	ADb_008	18.09.2012	Favia	24°31'14.88"N 52°16'41.16"E	N/A	454
18	Persian/Arabian Gulf	Al Yassat	ADb_009	18.09.2012	Cyphastrea	24°31'14.88"N 52°16'41.16"E	N/A	454
18	Persian/Arabian Gulf	Al Yassat	ADb_010	18.09.2012	Favites	24°31'14.88"N 52°16'41.16"E	N/A	454
18	Persian/Arabian Gulf	Al Yassat	ADb_011	18.09.2012	Cyphastrea	24°31'14.88"N 52°16'41.16"E	N/A	454
18	Persian/Arabian Gulf	Al Yassat	ADb_012	18.09.2012	Favites	24°31'14.88"N 52°16'41.16"E	N/A	454
18	Persian/Arabian Gulf	Al Yassat	ADb_013	18.09.2012	Porites	24°31'14.88"N 52°16'41.16"E	N/A	454
18	Persian/Arabian Gulf	Al Yassat	ADb_016	18.09.2012	Porites	24°31'14.88"N 52°16'41.16"E	N/A	454
18	Persian/Arabian Gulf	Al Yassat	ADb_018	18.09.2012	Platygyra	24°31'14.88"N 52°16'41.16"E	N/A	454
18	Persian/Arabian Gulf	Al Yassat	ADb_019	18.09.2012	Favia	24°31'14.88"N 52°16'41.16"E	N/A	454
18	Persian/Arabian Gulf	Al Yassat	ADb_020	18.09.2012	Pavona	24°31'14.88"N 52°16'41.16"E	N/A	454
18	Persian/Arabian Gulf	Al Yassat	ADb_021	18.09.2012	Favia	24°31'14.88"N 52°16'41.16"E	N/A	454
18	Persian/Arabian Gulf	Al Yassat	ADb_022	18.09.2012	Porites	24°31'14.88"N 52°16'41.16"E	N/A	454
18	Persian/Arabian Gulf	Al Yassat	ADb_023	18.09.2012	Platygyra	24°31'14.88"N 52°16'41.16"E	N/A	454
18	Persian/Arabian Gulf	Al Yassat	ADb_026	18.09.2012	Cyphastrea	24°31'14.88"N 52°16'41.16"E	N/A	454
18	Persian/Arabian Gulf	Al Yassat	ADb_027	18.09.2012	Cyphastrea	24°31'14.88"N 52°16'41.16"E	N/A	454
18	Persian/Arabian Gulf	Al Yassat	ADb_028	18.09.2012	Platygyra	24°31'14.88"N 52°16'41.16"E	N/A	454
18	Persian/Arabian Gulf	Al Yassat	ADb_029	18.09.2012	Platygyra	24°31'14.88"N 52°16'41.16"E	N/A	454
18	Persian/Arabian Gulf	Al Yassat	ADb_030	18.09.2012	Cyphastrea	24°31'14.88"N 52°16'41.16"E	N/A	454
18	Persian/Arabian Gulf	Al Yassat	ADb_035	18.09.2012	Cyphastrea	24°31'14.88"N 52°16'41.16"E	N/A	454
18	Persian/Arabian Gulf	Al Yassat	ADb_036	18.09.2012	Acropora	24°31'14.88"N 52°16'41.16"E	N/A	454
18	Persian/Arabian Gulf	Al Yassat	ADb_037	18.09.2012	Acropora	24°31'14.88"N 52°16'41.16"E	N/A	454
18	Persian/Arabian Gulf	Al Yassat	ADb_038	18.09.2012	Platygyra	24°31'14.88"N 52°16'41.16"E	N/A	454
18	Persian/Arabian Gulf	Al Yassat	ADb_040	18.09.2012	Platygyra	24°31'14.88"N 52°16'41.16"E	N/A	454
18	Persian/Arabian Gulf	Al Yassat	ADb_044	18.09.2012	Cyphastrea	24°31'14.88"N 52°16'41.16"E	N/A	454
18	Persian/Arabian Gulf	Al Yassat	ADb_047	18.09.2012	Cyphastrea	24°31'14.88"N 52°16'41.16"E	N/A	454
18	Persian/Arabian Gulf	Al Yassat	ADb_048	18.09.2012	Cyphastrea	24°31'14.88"N 52°16'41.16"E	N/A	454
19	Persian/Arabian Gulf	Subri	AGa_001	05.2011	Acropora	27°21'34.18"N 49°54'31.01"E	10-16m	MiSeq
19	Persian/Arabian Gulf	Subri	AGa_004	05.2011	Pavona	27°21'34.18"N 49°54'31.01"E	10-16m	MiSeq
19	Persian/Arabian Gulf	Subri	AGa_006	05.2011	Acropora	27°21'34.18"N 49°54'31.01"E	10-16m	MiSeq
19	Persian/Arabian Gulf	Subri	AGa_007	05.2011	Porites	27°21'34.18"N 49°54'31.01"E	10-16m	MiSeq
19	Persian/Arabian Gulf	Subri	AGa_008	05.2011	Porites	27°21'34.18"N 49°54'31.01"E	10-16m	MiSeq
19	Persian/Arabian Gulf	Subri	AGa_011	05.2011	Stylophora	27°21'34.18"N 49°54'31.01"E	10-16m	MiSeq
19	Persian/Arabian Gulf	Subri	AGa_013	05.2011	Pocillopora	27°21'34.18"N 49°54'31.01"E	10-16m	MiSeq
19	Persian/Arabian Gulf	Subri	AGa_016	05.2011	Pavona	27°21'34.18"N 49°54'31.01"E	10-16m	MiSeq
19	Persian/Arabian Gulf	Subri	AGa_017	05.2011	Pavona	27°21'34.18"N 49°54'31.01"E	10-16m	MiSeq
19	Persian/Arabian Gulf	Subri	AGa_018	05.2011	Goniopora	27°21'34.18"N 49°54'31.01"E	10-16m	MiSeq
19	Persian/Arabian Gulf	Subri	AGa_019	05.2011	Pavona	27°21'34.18"N 49°54'31.01"E	10-16m	MiSeq
19	Persian/Arabian Gulf	Subri	AGa_025	05.2011	Montipora	27°21'34.18"N 49°54'31.01"E	10-16m	MiSeq
19	Persian/Arabian Gulf	Subri	AGa_027	05.2011	Porites	27°21'34.18"N 49°54'31.01"E	10-16m	MiSeq
19	Persian/Arabian Gulf	Subri	AGa_028	05.2011	Pocillopora	27°21'34.18"N 49°54'31.01"E	10-16m	MiSeq
19	Persian/Arabian Gulf	Subri	AGa_033	05.2011	Tubinaria	27°21'34.18"N 49°54'31.01"E	10-16m	MiSeq
19	Persian/Arabian Gulf	Subri	AGa_034	05.2011	Psammocora	27°21'34.18"N 49°54'31.01"E	10-16m	MiSeq
19	Persian/Arabian Gulf	Subri	AGa_035	05.2011	Psammocora	27°21'34.18"N 49°54'31.01"E	10-16m	MiSeq
19	Persian/Arabian Gulf	Subri	AGa_038	05.2011	Cyphastrea	27°21'34.18"N 49°54'31.01"E	10-16m	MiSeq
19	Persian/Arabian Gulf	Subri	AGa_041	05.2011	Montipora	27°21'34.18"N 49°54'31.01"E	10-16m	MiSeq
19	Persian/Arabian Gulf	Subri	AGa_042	05.2011	Psammocora	27°21'34.18"N 49°54'31.01"E	10-16m	MiSeq
19	Persian/Arabian Gulf	Subri	AGa_043	05.2011	Pavona	27°21'34.18"N 49°54'31.01"E	10-16m	MiSeq
19	Persian/Arabian Gulf	Subri	AGa_045	05.2011	Echinophylia	27°21'34.18"N 49°54'31.01"E	10-16m	MiSeq
19	Persian/Arabian Gulf	Subri	AGa_047	05.2011	Favia	27°21'34.18"N 49°54'31.01"E	10-16m	MiSeq
19	Persian/Arabian Gulf	Subri	AGa_048	05.2011	Porites	27°21'34.18"N 49°54'31.01"E	10-16m	MiSeq
19	Persian/Arabian Gulf	Subri	AGa_049	05.2011	Tubinaria	27°21'34.18"N 49°54'31.01"E	10-16m	MiSeq
19	Persian/Arabian Gulf	Subri	AGa_051	05.2011	Pavona	27°21'34.18"N 49°54'31.01"E	10-16m	MiSeq
19	Persian/Arabian Gulf	Subri	AGa_053	05.2011	Montipora	27°21'34.18"N 49°54'31.01"E	10-16m	MiSeq
19	Persian/Arabian Gulf	Subri	AGa_054	05.2011	Acropora	27°21'34.18"N 49°54'31.01"E	10-16m	MiSeq
19	Persian/Arabian Gulf	Subri	AGa_055	05.2011	Acropora	27°21'34.18"N 49°54'31.01"E	10-16m	MiSeq
19	Persian/Arabian Gulf	Subri	AGa_058	05.2011	Psammocora	27°21'34.18"N 49°54'31.01"E	10-16m	MiSeq
19	Persian/Arabian Gulf	Subri	AGa_060	05.2011	Acanthastrea	27°21'34.18"N 49°54'31.01"E	10-16m	MiSeq
19	Persian/Arabian Gulf	Subri	AGb_061	05.2011	Pavona	27°21'34.18"N 49°54'31.01"E	10-13m	MiSeq
19	Persian/Arabian Gulf	Subri	AGb_062	05.2011	Acropora	27°21'34.18"N 49°54'31.01"E	10-13m	MiSeq
19	Persian/Arabian Gulf	Subri	AGb_064	05.2011	Cyphastrea	27°21'34.18"N 49°54'31.01"E	10-13m	MiSeq
19	Persian/Arabian Gulf	Subri	AGb_065	05.2011	Porites	27°21'34.18"N 49°54'31.01"E	10-13m	MiSeq
19	Persian/Arabian Gulf	Subri	AGb_070	05.2011	Entacmaea	27°21'34.18"N 49°54'31.01"E	10-13m	MiSeq
19	Persian/Arabian Gulf	Subri	AGb_071	05.2011	Pocillopora	27°21'34.18"N 49°54'31.01"E	10-13m	MiSeq
19	Persian/Arabian Gulf	Subri	AGb_072	05.2011	Platygyra	27°21'34.18"N 49°54'31.01"E	10-13m	MiSeq
19	Persian/Arabian Gulf	Subri	AGb_073	05.2011	Acropora	27°21'34.18"N 49°54'31.01"E	10-13m	MiSeq
19	Persian/Arabian Gulf	Subri	AGb_076	05.2011	Pavona	27°21'34.18"N 49°54'31.01"E	10-13m	MiSeq
19	Persian/Arabian Gulf	Subri	AGb_077	05.2011	Psammocora	27°21'34.18"N 49°54'31.01"E	10-13m	MiSeq
19	Persian/Arabian Gulf	Subri	AGb_078	05.2011	Cyphastrea	27°21'34.18"N 49°54'31.01"E	10-13m	MiSeq
19	Persian/Arabian Gulf	Subri	AGb_079	05.2011	Pavona	27°21'34.18"N 49°54'31.01"E	10-13m	MiSeq
19	Persian/Arabian Gulf	Subri	AGb_080	05.2011	Montipora	27°21'34.18"N 49°54'31.01"E	10-13m	MiSeq
19	Persian/Arabian Gulf	Subri	AGb_081	05.2011	Pocillopora	27°21'34.18"N 49°54'31.01"E	10-13m	MiSeq
19	Persian/Arabian Gulf	Subri	AGb_082	05.2011	Goniopora	27°21'34.18"N 49°54'31.01"E	10-13m	MiSeq
19	Persian/Arabian Gulf	Subri	AGb_084	05.2011	Montipora	27°21'34.18"N 49°54'31.01"E	10-13m	MiSeq
19	Persian/Arabian Gulf	Subri	AGb_085	05.2011	Favia	27°21'34.18"N 49°54'31.01"E	10-13m	MiSeq
19	Persian/Arabian Gulf	Subri	AGb_087	05.2011	Pocillopora	27°21'34.18"N 49°54'31.01"E	10-13m	MiSeq
19	Persian/Arabian Gulf	Subri	AGb_088	05.2011	Tubinaria	27°21'34.18"N 49°54'31.01"E	10-13m	MiSeq
19	Persian/Arabian Gulf	Subri	AGb_089	05.2011	Pavona	27°21'34.18"N 49°54'31.01"E	10-13m	MiSeq
19	Persian/Arabian Gulf	Subri	AGb_091	05.2011	Stylophora	27°21'34.18"N 49°54'31.01"E	10-13m	MiSeq
19	Persian/Arabian Gulf	Subri	AGb_092	05.2011	Stylophora	27°21'34.18"N 49°54'31.01"E	10-13m	MiSeq
19	Persian/Arabian Gulf	Subri	AGb_094	05.2011	Platygyra	27°21'34.18"N 49°54'31.01"E	10-13m	MiSeq
19	Persian/Arabian Gulf	Subri	AGb_097	05.2011	Acropora	27°21'34.18"N 49°54'31.01"E	10-13m	MiSeq
19	Persian/Arabian Gulf	Subri	AGb_098	05.2011	Platygyra	27°21'34.18"N 49°54'31.01"E	10-13m	MiSeq
19	Persian/Arabian Gulf	Subri	AGb_099	05.2011	Platygyra	27°21'34.18"N 49°54'31.01"E	10-13m	MiSeq
19	Persian/Arabian Gulf	Subri	AGb_103	05.2011	Porites	27°21'34.18"N 49°54'31.01"E	10-13m	MiSeq
19	Persian/Arabian Gulf	Subri	AGb_105	05.2011	Mussidae	27°21'34.18"N 49°54'31.01"E	10-13m	MiSeq
19	Persian/Arabian Gulf	Subri	AGb_106	05.2011	Leptastrea	27°21'34.18"N 49°54'31.01"E	10-13m	MiSeq
19	Persian/Arabian Gulf	Subri	AGb_107	05.2011	Platygyra	27°21'34.18"N 49°54'31.01"E	10-13m	MiSeq
19	Persian/Arabian Gulf	Subri	AGb_108	05.2011	Pavona	27°21'34.18"N 49°54'31.01"E	10-13m	MiSeq
19	Persian/Arabian Gulf	Subri	AGb_109	05.2011	Platygyra	27°21'34.18"N 49°54'31.01"E	10-13m	MiSeq
19	Persian/Arabian Gulf	Subri	AGb_110	05.2011	Leptastrea	27°21'34.18"N 49°54'31.01"E	10-13m	MiSeq
19	Persian/Arabian Gulf	Subri	AGb_111	05.2011	Oulophyllia	27°21'34.18"N 49°54'31.01"E	10-13m	MiSeq
19	Persian/Arabian Gulf	Subri	AGb_112	05.2011	Tubinaria	27°21'34.18"N 49°54'31.01"E	10-13m	MiSeq
19	Persian/Arabian Gulf	Subri	AGb_113	05.2011	Echinophylia	27°21'34.18"N 49°54'31.01"E	10-13m	MiSeq
19	Persian/Arabian Gulf	Subri	AGb_114	05.2011	Coscinaraea	27°21'34.18"N 49°54'31.01"E	10-13m	MiSeq
19	Persian/Arabian Gulf	Subri	AGb_115	05.2011	Echinophylia	27°21'34.18"N 49°54'31.01"E	10-13m	MiSeq
19	Persian/Arabian Gulf	Subri	AGb_116	05.2011	Goniopora	27°21'34.18"N 49°54'31.01"E	10-13m	MiSeq
19	Persian/Arabian Gulf	Subri	AGb_117	05.2011	Acropora	27°21'34.18"N 49°54'31.01"E	10-13m	MiSeq
19	Persian/Arabian Gulf	Subri	AGb_118	05.2011	Acropora	27°21'34.18"N 49°54'31.01"E	10-13m	MiSeq
19	Persian/Arabian Gulf	Subri	AGb_120	05.2011	Cyphastrea	27°21'34.18"N 49°54'31.01"E	10-13m	MiSeq
20	Persian/Arabian Gulf	Chandelier	AGc_122	05.2011	Pavona	27°21'45.48"N 49°54'33.33"E	0-5m	MiSeq
20	Persian/Arabian Gulf	Chandelier	AGc_125	05.2011	Porites	27°21'45.48"N 49°54'33.33"E	0-5m	MiSeq
20	Persian/Arabian Gulf	Chandelier	AGc_126	05.2011	Favites	27°21'45.48"N 49°54'33.33"E	0-5m	MiSeq
20	Persian/Arabian Gulf	Chandelier	AGc_127	05.2011	Psammocora	27°21'45.48"N 49°54'33.33"E	0-5m	MiSeq
20	Persian/Arabian Gulf	Chandelier	AGc_128	05.2011	Psammocora	27°21'45.48"N 49°54'33.33"E	0-5m	MiSeq
20	Persian/Arabian Gulf	Chandelier	AGc_129	05.2011	Psammocora	27°21'45.48"N 49°54'33.33"E	0-5m	MiSeq
20	Persian/Arabian Gulf	Chandelier	AGc_130	05.2011	Cyphastrea	27°21'45.48"N 49°54'33.33"E	0-5m	MiSeq
20	Persian/Arabian Gulf	Chandelier	AGc_132	05.2011	Acanthastrea	27°21'45.48"N 49°54'33.33"E	0-5m	MiSeq
20	Persian/Arabian Gulf	Chandelier	AGc_136	05.2011	Favites	27°21'45.48"N 49°54'33.33"E	0-5m	MiSeq
20	Persian/Arabian Gulf	Chandelier	AGc_137	05.2011	Psammocora	27°21'45.48"N 49°54'33.33"E	0-5m	MiSeq
20	Persian/Arabian Gulf	Chandelier	AGc_138	05.2011	Pavona	27°21'45.48"N 49°54'33.33"E	0-5m	MiSeq
20	Persian/Arabian Gulf	Chandelier	AGc_139	05.2011	Favites	27°21'45.48"N 49°54'33.33"E	0-5m	MiSeq
20	Persian/Arabian Gulf	Chandelier	AGc_140	05.2011	Pavona	27°21'45.48"N 49°54'33.33"E	0-5m	MiSeq
20	Persian/Arabian Gulf	Chandelier	AGc_142	05.2011	Porites	27°21'45.48"N 49°54'33.33"E	0-5m	MiSeq
20	Persian/Arabian Gulf	Chandelier	AGc_143	05.2011	Acropora	27°21'45.48"N 49°54'33.33"E	0-5m	MiSeq
20	Persian/Arabian Gulf	Chandelier	AGc_145	05.2011	Porites	27°21'45.48"N 49°54'33.33"E	0-5m	MiSeq
20	Persian/Arabian Gulf	Chandelier	AGc_147	05.2011	Platygyra	27°21'45.48"N 49°54'33.33"E	0-5m	MiSeq
20	Persian/Arabian Gulf	Chandelier	AGc_150	05.2011	Psammocora	27°21'45.48"N 49°54'33.33"E	0-5m	MiSeq
20	Persian/Arabian Gulf	Chandelier	AGc_151	05.2011	Psammocora	27°21'45.48"N 49°54'33.33"E	0-5m	MiSeq
20	Persian/Arabian Gulf	Chandelier	AGc_154	05.2011	Psammocora	27°21'45.48"N 49°54'33.33"E	0-5m	MiSeq
20	Persian/Arabian Gulf	Chandelier	AGc_158	05.2011	Porites	27°21'45.48"N 49°54'33.33"E	0-5m	MiSeq
20	Persian/Arabian Gulf	Chandelier	AGc_159	05.2011	Anemone	27°21'45.48"N 49°54'33.33"E	0-5m	MiSeq
20	Persian/Arabian Gulf	Chandelier	AGc_162	05.2011	Pavona	27°21'45.48"N 49°54'33.33"E	0-5m	MiSeq
