# Supplementary material for: Biogeography and molecular diversity of coral symbionts in the genus Symbiodinium around the Arabian Peninsula
Source: J Biogeogr. 2017 Jan 2;44(3):674–86. doi: 10.1111/jbi.12913 (PMC5324606; doi:10.1111/jbi.12913)
Supplement: Supplementary file 3 — Appendix S3 Proportion of sequences across samples. [file JBI-44-674-s003.zip]

Archive with 1 entries (1 files):
- jbi12913-sup-0003-AppendixS3.txt
