# Supplementary material for: Biogeography and molecular diversity of coral symbionts in the genus Symbiodinium around the Arabian Peninsula
Source: J Biogeogr. 2017 Jan 2;44(3):674–86. doi: 10.1111/jbi.12913 (PMC5324606; doi:10.1111/jbi.12913)
Supplement: Supplementary file 6 — Appendix S6 Post‐hoc comparisons between reefs. [file JBI-44-674-s006.xlsx]

## Sheet: PERMANOVA pairwise results
Appendix S6	Post-hoc pairwise comparison of Symbiodinium OTU community structure in coral samples collected from different reefs around the Arabian Peninsula
PAIR-WISE TESTS
Term 'Reef(Region)'
Within level 'Persian/Arabian Gulf' of factor 'Region'						Within level 'Sea of Oman' of factor 'Region'						Within level 'Red Sea' of factor 'Region'
			Unique						Unique						Unique
Groups	t	P(perm)	perms	P(MC)		Groups	t	P(perm)	perms	P(MC)		Groups	t	P(perm)	perms	P(MC)
Saadiyat, Al Yassat	1.2269	0.2075	9841	0.2089		Al Aqah, Dibba Rock	1.5859	0.0775	462	0.0961		Al lith South Reef, Abu lath shallow reef	1.4547	0.1226	9948	0.1149
Saadiyat, Ras Ghanada	0.97765	0.4014	8441	0.3661		Al Aqah, Fahal Island	1.2774	0.1991	9454	0.1973		Al lith South Reef, Al Fahal	1.2908	0.1806	9951	0.1806
Saadiyat, Subri	9.7892	0.0001	9947	0.0001		Al Aqah, Damaniyat 3 Sisters	0.86708	0.4283	2894	0.4648		Al lith South Reef, Inner Fasr	1.4011	0.152	9947	0.1517
Saadiyat, Chandelier	7.2862	0.0001	9531	0.0001		Al Aqah, Damaniyat Noodle	0.21744	0.9444	9517	0.9464		Al lith South Reef, Shib Nazar	0.8979	0.3971	9943	0.3995
Al Yassat, Ras Ghanada	1.4491	0.1329	7505	0.1432		Al Aqah, Bandar Al Khayran	0.71019	0.6378	9931	0.6124		Al lith South Reef, Yanbu 23	0.74692	0.532	9939	0.5348
Al Yassat, Subri	8.6255	0.0001	9953	0.0001		Al Aqah, Shiekh Al Sifah	1.2672	0.1895	9695	0.201		Al lith South Reef, Yanbu Ayona	1.4871	0.0892	9955	0.0967
Al Yassat, Chandelier	6.3862	0.0001	9355	0.0001		Al Aqah, Damaniyat Legends	1.7129	0.055	9119	0.0582		Abu lath shallow reef, Al Fahal	0.99152	0.372	9957	0.3666
Ras Ghanada, Subri	6.9566	0.0001	9948	0.0001		Dibba Rock, Fahal Island	0.91641	0.4393	9406	0.4406		Abu lath shallow reef, Inner Fasr	1.5708	0.0892	9946	0.0926
Ras Ghanada, Chandelier	5.0107	0.0003	6482	0.0002		Dibba Rock, Damaniyat 3 Sisters	0.72788	0.5239	2892	0.5325		Abu lath shallow reef, Shib Nazar	1.3261	0.1687	9957	0.1743
Subri, Chandelier	1.2467	0.2222	9895	0.2224		Dibba Rock, Damaniyat Noodle	1.7608	0.0502	9745	0.058		Abu lath shallow reef, Yanbu 23	1.6884	0.0598	9953	0.0678
						Dibba Rock, Bandar Al Khayran	1.7998	0.038	9928	0.0447		Abu lath shallow reef, Yanbu Ayona	2.637	0.0015	9945	0.0032
						Dibba Rock, Shiekh Al Sifah	0.72419	0.5889	9794	0.598		Al Fahal, Inner Fasr	0.76054	0.5354	9953	0.538
						Dibba Rock, Damaniyat Legends	1.9171	0.0417	9071	0.0381		Al Fahal, Shib Nazar	0.62517	0.6443	9938	0.6602
						Fahal Island, Damaniyat Legends	1.3358	0.1737	9810	0.1815		Al Fahal, Yanbu 23	1.2421	0.1968	9943	0.2061
						Fahal Island, Damaniyat 3 sisters	0.65106	0.6844	4031	0.6598		Al Fahal, Yanbu Ayona	2.477	0.0033	9945	0.0036
						Fahal Island, Damaniyat Noodle	0.45641	0.8239	9921	0.8156		Inner Fasr, Shib Nazar	0.67452	0.5581	9954	0.5623
						Fahal Island, Bandar Al Khayran	0.33668	0.9001	9934	0.8957		Inner Fasr, Yanbu 23	1.0546	0.2921	9942	0.3051
						Fahal Island, Shiekh Al Sifah	1.0117	0.3428	9902	0.3655		Inner Fasr, Yanbu Ayona	2.5882	0.0025	9962	0.0037
						Damaniyat 3 Sisters, Damaniyat Noodle	1.0764	0.2966	9937	0.301		Shib Nazar, Yanbu 23	0.71802	0.5376	9945	0.5336
						Damaniyat 3 Sisters, Bandar Al Khayran	1.2189	0.2309	9947	0.2365		Shib Nazar, Yanbu Ayona	2.1938	0.0163	9944	0.0151
						Damaniyat 3 Sisters, Shiekh Al Sifah	0.3289	0.9526	9937	0.9306		Yanbu 23, Yanbu Ayona	1.7942	0.0422	9954	0.0406
						Damaniyat 3 Sisters, Damaniyat Legends	1.7222	0.0507	9858	0.0607
						Damaniyat Noodle, Bandar Al Khayran	1.0163	0.3612	9960	0.3653
						Damaniyat Noodle, Shiekh Al Sifah	1.828	0.0438	9954	0.0438
						Damaniyat Noodle, Damaniyat Legends	2.3833	0.0046	9952	0.0053
						Bandar Al Khayran, Shiekh Al Sifah	1.8042	0.0419	9958	0.0363
						Bandar Al Khayran, Damaniyat Legends	1.7186	0.0564	9963	0.062
						Shiekh Al Sifah, Damaniyat Legends	2.1916	0.0071	9965	0.0081
